# Supplementary material for: Reducing Antimicrobial Usage in Small-Scale Chicken Farms in Vietnam: A 3-Year Intervention Study
Source: Front Vet Sci. 2021 Jan 28;7:612993. doi: 10.3389/fvets.2020.612993 (PMC7876082; doi:10.3389/fvets.2020.612993)
Supplement: Supplementary Data 1 — Raw data for calculation of ADDkg per 1,000 kg chicken-days. [file Table_1.XLSX]

## Sheet: viparc3 10.09.20
no	farm	cycle	week	antimicrobial code	no. antimicrobials	amount used	package volume	package unit	dilution factor	administration route (water/feed)	bodyweight by week	totalchickens	total.weight	no.ADDkg.product	no.ADDkg.product.given	weight.time.week	ADDkg per 1,000 kg chicken-days	statusflock	statusfarm
1	75-001	1	1	AB001	1	100	100	G	1	0.225	0.05	210	10.5	444.444	444.444	73.5	6046.86	baseline	baseline-intervention
2	75-001	1	2								0.09	207	18.63	0	0	130.41	0	baseline	baseline-intervention
3	75-001	1	3								0.25	207	51.75	0	0	362.25	0	baseline	baseline-intervention
4	75-001	1	4								0.43	206	88.58	0	0	620.06	0	baseline	baseline-intervention
5	75-001	1	5								0.53	206	109.18	0	0	764.26	0	baseline	baseline-intervention
6	75-001	1	6								0.63	206	129.78	0	0	908.46	0	baseline	baseline-intervention
7	75-001	1	7								0.69	204	140.76	0	0	985.32	0	baseline	baseline-intervention
8	75-001	1	8								0.74	204	150.96	0	0	1056.72	0	baseline	baseline-intervention
9	75-001	1	9	AB004	1	100	100	G	7.8	0.063	0.83	202	167.66	203.5	203.5	1173.62	173.395	baseline	baseline-intervention
10	75-001	1	10	AB072	1	200	50	ML	0.5	0.225	0.91	202	183.82	444.444	1777.78	1286.74	1381.61	baseline	baseline-intervention
11	75-001	1	11	AB007	1	200	100	G	1	0.225	1	196	196	444.444	888.889	1372	647.878	baseline	baseline-intervention
12	75-001	1	12								1.14	196	223.44	0	0	1564.08	0	baseline	baseline-intervention
13	75-001	1	13								1.32	196	258.72	0	0	1811.04	0	baseline	baseline-intervention
14	75-001	1	14								1.4	182	254.8	0	0	1783.6	0	baseline	baseline-intervention
15	75-001	1	15								1.42	175	248.5	0	0	1739.5	0	baseline	baseline-intervention
16	75-001	1	16	AB005	1	50	50	G	2	0.225	1.51	162	244.62	111.111	111.111	1712.34	64.8885	baseline	baseline-intervention
17	75-001	1	17								1.56	157	244.92	0	0	1714.44	0	baseline	baseline-intervention
18	75-001	1	18								1.6	157	251.2	0	0	1758.4	0	baseline	baseline-intervention
19	75-001	1	19								1.69	146	246.74	0	0	1727.18	0	baseline	baseline-intervention
20	75-001	1	20								1.77	140	247.8	0	0	1734.6	0	baseline	baseline-intervention
21	75-001	1	21								1.81	140	253.4	0	0	1773.8	0	baseline	baseline-intervention
22	75-001	1	22								1.86	130	241.8	0	0	1692.6	0	baseline	baseline-intervention
23	75-001	1	23								1.93	110	212.3	0	0	1486.1	0	baseline	baseline-intervention
24	75-001	1	24								2	90	180	0	0	1260	0	baseline	baseline-intervention
25	75-001	1	25								2.1	78	163.8	0	0	1146.6	0	baseline	baseline-intervention
26	75-001	1	26								2.15	68	146.2	0	0	1023.4	0	baseline	baseline-intervention
27	75-001	1	27								2.2	38	83.6	0	0	585.2	0	baseline	baseline-intervention
28	75-001	2	1	AB001	1	100	100	G	1	0.225	0.05	204	10.2	444.444	444.444	71.4	6224.71	baseline	baseline-intervention
29	75-001	2	2								0.09	203	18.27	0	0	127.89	0	baseline	baseline-intervention
30	75-001	2	3	AB016	1	30	10	G	2	0.225	0.25	202	50.5	22.2222	66.6667	353.5	188.59	baseline	baseline-intervention
31	75-001	2	4	AB001	1	100	100	G	1	0.225	0.43	202	86.86	444.444	444.444	608.02	730.97	baseline	baseline-intervention
32	75-001	2	5	AB016	2	20	10	G	2	0.225	0.53	202	107.06	22.2222	44.4444	749.42	59.3051	baseline	baseline-intervention
33	75-001	2	5	AB155	2	100	100	G	1	0.225	0.53	202	107.06	444.444	444.444	749.42	593.051	baseline	baseline-intervention
34	75-001	2	6								0.63	152	95.76	0	0	670.32	0	baseline	baseline-intervention
35	75-001	2	7								0.69	152	104.88	0	0	734.16	0	baseline	baseline-intervention
36	75-001	2	8	AB116	1	100	100	G	1	0.225	0.74	150	111	444.444	444.444	777	572.001	baseline	baseline-intervention
37	75-001	2	9								0.83	150	124.5	0	0	871.5	0	baseline	baseline-intervention
38	75-001	2	10								0.91	150	136.5	0	0	955.5	0	baseline	baseline-intervention
39	75-001	2	11								1	150	150	0	0	1050	0	baseline	baseline-intervention
40	75-001	2	12								1.14	139	158.46	0	0	1109.22	0	baseline	baseline-intervention
41	75-001	2	13								1.32	139	183.48	0	0	1284.36	0	baseline	baseline-intervention
42	75-001	2	14								1.4	139	194.6	0	0	1362.2	0	baseline	baseline-intervention
43	75-001	2	15								1.42	133	188.86	0	0	1322.02	0	baseline	baseline-intervention
44	75-001	2	16								1.51	133	200.83	0	0	1405.81	0	baseline	baseline-intervention
45	75-001	2	17								1.56	123	191.88	0	0	1343.16	0	baseline	baseline-intervention
46	75-001	2	18								1.6	113	180.8	0	0	1265.6	0	baseline	baseline-intervention
47	75-001	2	19								1.69	90	152.1	0	0	1064.7	0	baseline	baseline-intervention
48	75-001	2	20								1.77	90	159.3	0	0	1115.1	0	baseline	baseline-intervention
49	75-001	2	21								1.81	90	162.9	0	0	1140.3	0	baseline	baseline-intervention
50	75-001	2	22								1.86	90	167.4	0	0	1171.8	0	baseline	baseline-intervention
51	75-001	2	23								1.93	90	173.7	0	0	1215.9	0	baseline	baseline-intervention
52	75-001	2	24								2	70	140	0	0	980	0	baseline	baseline-intervention
53	75-001	3	1	AB001	1	200	100	G	1	0.225	0.05	202	10.1	444.444	888.889	70.7	12572.7	baseline	baseline-intervention
54	75-001	3	2	AB192	2	100	100	G	1.1	0.225	0.09	200	18	404.04	404.04	126	3206.67	baseline	baseline-intervention
55	75-001	3	2	AB001	2	100	100	G	1	0.225	0.09	200	18	444.444	444.444	126	3527.34	baseline	baseline-intervention
56	75-001	3	3								0.25	200	50	0	0	350	0	baseline	baseline-intervention
57	75-001	3	4								0.43	148	63.64	0	0	445.48	0	baseline	baseline-intervention
58	75-001	3	5								0.53	148	78.44	0	0	549.08	0	baseline	baseline-intervention
59	75-001	3	6								0.63	148	93.24	0	0	652.68	0	baseline	baseline-intervention
60	75-001	3	7								0.69	132	91.08	0	0	637.56	0	baseline	baseline-intervention
61	75-001	3	8								0.74	124	91.76	0	0	642.32	0	baseline	baseline-intervention
62	75-001	3	9								0.83	124	102.92	0	0	720.44	0	baseline	baseline-intervention
63	75-001	3	10								0.91	123	111.93	0	0	783.51	0	baseline	baseline-intervention
64	75-001	3	11								1	123	123	0	0	861	0	baseline	baseline-intervention
65	75-001	3	12								1.14	123	140.22	0	0	981.54	0	baseline	baseline-intervention
66	75-001	3	13								1.32	123	162.36	0	0	1136.52	0	baseline	baseline-intervention
67	75-001	3	14								1.4	123	172.2	0	0	1205.4	0	baseline	baseline-intervention
68	75-001	3	15								1.42	123	174.66	0	0	1222.62	0	baseline	baseline-intervention
69	75-001	3	16								1.51	123	185.73	0	0	1300.11	0	baseline	baseline-intervention
70	75-001	3	17								1.56	120	187.2	0	0	1310.4	0	baseline	baseline-intervention
71	75-001	3	18								1.6	60	96	0	0	672	0	baseline	baseline-intervention
72	75-001	4	1	AB001	1	100	100	G	1	0.225	0.05	240	12	444.444	444.444	84	5291.01	baseline	baseline-intervention
73	75-001	4	2								0.09	240	21.6	0	0	151.2	0	baseline	baseline-intervention
74	75-001	4	3								0.25	240	60	0	0	420	0	baseline	baseline-intervention
75	75-001	4	4								0.43	240	103.2	0	0	722.4	0	baseline	baseline-intervention
76	75-001	4	5								0.53	238	126.14	0	0	882.98	0	baseline	baseline-intervention
77	75-001	4	6								0.63	236	148.68	0	0	1040.76	0	baseline	baseline-intervention
78	75-001	4	7								0.69	232	160.08	0	0	1120.56	0	baseline	baseline-intervention
79	75-001	4	8								0.74	232	171.68	0	0	1201.76	0	baseline	baseline-intervention
80	75-001	4	9								0.83	227	188.41	0	0	1318.87	0	baseline	baseline-intervention
81	75-001	4	10	AB214	1	200	100	G	0.3	0.225	0.91	220	200.2	1481.48	2962.96	1401.4	2114.29	baseline	baseline-intervention
82	75-001	4	11	AB220	1	100	50	ML	0.5	0.225	1	210	210	444.444	888.889	1470	604.686	baseline	baseline-intervention
83	75-001	4	12	AB073	1	100	100	G	0.5	0.225	1.14	203	231.42	888.889	888.889	1619.94	548.717	baseline	baseline-intervention
84	75-001	4	13								1.32	203	267.96	0	0	1875.72	0	baseline	baseline-intervention
85	75-001	4	14								1.4	203	284.2	0	0	1989.4	0	baseline	baseline-intervention
86	75-001	4	15								1.42	203	288.26	0	0	2017.82	0	baseline	baseline-intervention
87	75-001	4	16								1.51	203	306.53	0	0	2145.71	0	baseline	baseline-intervention
88	75-001	4	17								1.56	130	202.8	0	0	1419.6	0	baseline	baseline-intervention
89	75-001	4	18								1.6	85	136	0	0	952	0	baseline	baseline-intervention
90	75-001	4	19								1.69	85	143.65	0	0	1005.55	0	baseline	baseline-intervention
91	75-001	4	20								1.77	85	150.45	0	0	1053.15	0	baseline	baseline-intervention
92	75-001	5	1	AB001	1	100	100	G	1	0.225	0.05	300	15	444.444	444.444	105	4232.8	intervention	baseline-intervention
93	75-001	5	2	AB116	2	100	100	G	1	0.225	0.09	300	27	444.444	444.444	189	2351.56	intervention	baseline-intervention
94	75-001	5	2	AB001	2	100	100	G	1	0.225	0.09	300	27	444.444	444.444	189	2351.56	intervention	baseline-intervention
95	75-001	5	3	AB001	1	100	100	G	1	0.225	0.25	300	75	444.444	444.444	525	846.561	intervention	baseline-intervention
96	75-001	5	4								0.43	300	129	0	0	903	0	intervention	baseline-intervention
97	75-001	5	5								0.53	299	158.47	0	0	1109.29	0	intervention	baseline-intervention
98	75-001	5	6								0.63	290	182.7	0	0	1278.9	0	intervention	baseline-intervention
99	75-001	5	7								0.69	284	195.96	0	0	1371.72	0	intervention	baseline-intervention
100	75-001	5	8								0.74	284	210.16	0	0	1471.12	0	intervention	baseline-intervention
101	75-001	5	9								0.83	283	234.89	0	0	1644.23	0	intervention	baseline-intervention
102	75-001	5	10								0.91	283	257.53	0	0	1802.71	0	intervention	baseline-intervention
103	75-001	5	11								1	283	283	0	0	1981	0	intervention	baseline-intervention
104	75-001	5	12								1.14	280	319.2	0	0	2234.4	0	intervention	baseline-intervention
105	75-001	5	13								1.32	280	369.6	0	0	2587.2	0	intervention	baseline-intervention
106	75-001	5	14								1.4	280	392	0	0	2744	0	intervention	baseline-intervention
107	75-001	5	15								1.42	260	369.2	0	0	2584.4	0	intervention	baseline-intervention
108	75-001	5	16								1.51	59	89.09	0	0	623.63	0	intervention	baseline-intervention
109	75-001	5	17								1.56	40	62.4	0	0	436.8	0	intervention	baseline-intervention
110	75-001	6	1	AB001	1	100	100	G	1	0.225	0.05	204	10.2	444.444	444.444	71.4	6224.71	intervention	baseline-intervention
111	75-001	6	2								0.09	195	17.55	0	0	122.85	0	intervention	baseline-intervention
112	75-001	6	3	AB001	1	100	100	G	1	0.225	0.25	195	48.75	444.444	444.444	341.25	1302.4	intervention	baseline-intervention
113	75-001	6	4								0.43	190	81.7	0	0	571.9	0	intervention	baseline-intervention
114	75-001	6	5								0.53	189	100.17	0	0	701.19	0	intervention	baseline-intervention
115	75-001	6	6								0.63	176	110.88	0	0	776.16	0	intervention	baseline-intervention
116	75-001	6	7								0.69	165	113.85	0	0	796.95	0	intervention	baseline-intervention
117	75-001	6	8								0.74	165	122.1	0	0	854.7	0	intervention	baseline-intervention
118	75-001	6	9								0.83	162	134.46	0	0	941.22	0	intervention	baseline-intervention
119	75-001	6	10								0.91	162	147.42	0	0	1031.94	0	intervention	baseline-intervention
120	75-001	6	11								1	162	162	0	0	1134	0	intervention	baseline-intervention
121	75-001	6	12								1.14	162	184.68	0	0	1292.76	0	intervention	baseline-intervention
122	75-001	6	13								1.32	162	213.84	0	0	1496.88	0	intervention	baseline-intervention
123	75-001	6	14								1.4	162	226.8	0	0	1587.6	0	intervention	baseline-intervention
124	75-001	6	15								1.42	162	230.04	0	0	1610.28	0	intervention	baseline-intervention
125	75-001	6	16								1.51	152	229.52	0	0	1606.64	0	intervention	baseline-intervention
126	75-001	6	17								1.56	100	156	0	0	1092	0	intervention	baseline-intervention
127	75-001	6	18								1.6	60	96	0	0	672	0	intervention	baseline-intervention
128	75-001	7	1	AB001	1	100	100	G	1	0.225	0.05	202	10.1	444.444	444.444	70.7	6286.34	intervention	baseline-intervention
129	75-001	7	2								0.09	198	17.82	0	0	124.74	0	intervention	baseline-intervention
130	75-001	7	3								0.25	198	49.5	0	0	346.5	0	intervention	baseline-intervention
131	75-001	7	4								0.43	180	77.4	0	0	541.8	0	intervention	baseline-intervention
132	75-001	7	5								0.53	180	95.4	0	0	667.8	0	intervention	baseline-intervention
133	75-001	7	6								0.63	180	113.4	0	0	793.8	0	intervention	baseline-intervention
134	75-001	7	7								0.69	180	124.2	0	0	869.4	0	intervention	baseline-intervention
135	75-001	7	8								0.74	180	133.2	0	0	932.4	0	intervention	baseline-intervention
136	75-001	7	9								0.83	180	149.4	0	0	1045.8	0	intervention	baseline-intervention
137	75-001	7	10								0.91	179	162.89	0	0	1140.23	0	intervention	baseline-intervention
138	75-001	7	11								1	179	179	0	0	1253	0	intervention	baseline-intervention
139	75-001	7	12								1.14	179	204.06	0	0	1428.42	0	intervention	baseline-intervention
140	75-001	7	13								1.32	179	236.28	0	0	1653.96	0	intervention	baseline-intervention
141	75-001	7	14								1.4	179	250.6	0	0	1754.2	0	intervention	baseline-intervention
142	75-001	7	15								1.42	179	254.18	0	0	1779.26	0	intervention	baseline-intervention
143	75-001	7	16								1.51	179	270.29	0	0	1892.03	0	intervention	baseline-intervention
144	75-001	7	17								1.56	179	279.24	0	0	1954.68	0	intervention	baseline-intervention
145	75-001	7	18								1.6	140	224	0	0	1568	0	intervention	baseline-intervention
146	75-001	7	19								1.69	100	169	0	0	1183	0	intervention	baseline-intervention
147	75-001	7	20								1.77	73	129.21	0	0	904.47	0	intervention	baseline-intervention
148	75-002	1	1	AB001	1	50	100	G	1	0.225	0.05	505	25.25	444.444	222.222	176.75	1257.27	baseline	baseline-transition
149	75-002	1	2	AB001	1	150	100	G	1	0.225	0.09	500	45	444.444	666.667	315	2116.4	baseline	baseline-transition
150	75-002	1	3								0.25	498	124.5	0	0	871.5	0	baseline	baseline-transition
151	75-002	1	4	AB005	1	25	50	G	2	0.225	0.43	493	211.99	111.111	55.5556	1483.93	37.4381	baseline	baseline-transition
152	75-002	1	5	AB003	1	50	100	G	0.5	0.225	0.53	492	260.76	888.889	444.444	1825.32	243.489	baseline	baseline-transition
153	75-002	1	6								0.63	486	306.18	0	0	2143.26	0	baseline	baseline-transition
154	75-002	1	7								0.69	484	333.96	0	0	2337.72	0	baseline	baseline-transition
155	75-002	1	8								0.74	484	358.16	0	0	2507.12	0	baseline	baseline-transition
156	75-002	1	9								0.83	484	401.72	0	0	2812.04	0	baseline	baseline-transition
157	75-002	1	10								0.91	484	440.44	0	0	3083.08	0	baseline	baseline-transition
158	75-002	1	11								1	484	484	0	0	3388	0	baseline	baseline-transition
159	75-002	1	12								1.14	484	551.76	0	0	3862.32	0	baseline	baseline-transition
160	75-002	1	13								1.32	484	638.88	0	0	4472.16	0	baseline	baseline-transition
161	75-002	1	14								1.4	484	677.6	0	0	4743.2	0	baseline	baseline-transition
162	75-002	1	15								1.42	207	293.94	0	0	2057.58	0	baseline	baseline-transition
163	75-002	1	16								1.51	60	90.6	0	0	634.2	0	baseline	baseline-transition
164	75-002	1	17								1.56	60	93.6	0	0	655.2	0	baseline	baseline-transition
165	75-002	1	18								1.6	60	96	0	0	672	0	baseline	baseline-transition
166	75-002	2	1	AB001	1	100	100	G	1	0.225	0.05	505	25.25	444.444	444.444	176.75	2514.54	baseline	baseline-transition
167	75-002	2	2								0.09	650	58.5	0	0	409.5	0	baseline	baseline-transition
168	75-002	2	3								0.25	640	160	0	0	1120	0	baseline	baseline-transition
169	75-002	2	4								0.43	630	270.9	0	0	1896.3	0	baseline	baseline-transition
170	75-002	2	5	AB116	1	100	100	G	1	0.225	0.53	590	312.7	444.444	444.444	2188.9	203.045	baseline	baseline-transition
171	75-002	2	6	AB116	1	100	100	G	1	0.225	0.63	590	371.7	444.444	444.444	2601.9	170.815	baseline	baseline-transition
172	75-002	2	7								0.69	570	393.3	0	0	2753.1	0	baseline	baseline-transition
173	75-002	2	8								0.74	570	421.8	0	0	2952.6	0	baseline	baseline-transition
174	75-002	2	9	AB116	1	100	100	G	1	0.225	0.83	570	473.1	444.444	444.444	3311.7	134.204	baseline	baseline-transition
175	75-002	2	10								0.91	570	518.7	0	0	3630.9	0	baseline	baseline-transition
176	75-002	2	11								1	530	530	0	0	3710	0	baseline	baseline-transition
177	75-002	2	12								1.14	530	604.2	0	0	4229.4	0	baseline	baseline-transition
178	75-002	2	13								1.32	510	673.2	0	0	4712.4	0	baseline	baseline-transition
179	75-002	2	14								1.4	500	700	0	0	4900	0	baseline	baseline-transition
180	75-002	2	15								1.42	500	710	0	0	4970	0	baseline	baseline-transition
181	75-002	2	16								1.51	500	755	0	0	5285	0	baseline	baseline-transition
182	75-002	2	17								1.56	500	780	0	0	5460	0	baseline	baseline-transition
183	75-002	2	18								1.6	500	800	0	0	5600	0	baseline	baseline-transition
184	75-002	2	19								1.69	450	760.5	0	0	5323.5	0	baseline	baseline-transition
185	75-002	2	20								1.77	390	690.3	0	0	4832.1	0	baseline	baseline-transition
186	75-002	2	21								1.81	290	524.9	0	0	3674.3	0	baseline	baseline-transition
187	75-002	2	22								1.86	100	186	0	0	1302	0	baseline	baseline-transition
188	75-002	3	1								0.05	600	30	0	0	210	0	baseline	baseline-transition
189	75-002	3	2								0.09	600	54	0	0	378	0	baseline	baseline-transition
190	75-002	3	3								0.25	590	147.5	0	0	1032.5	0	baseline	baseline-transition
191	75-002	3	4								0.43	590	253.7	0	0	1775.9	0	baseline	baseline-transition
192	75-002	3	5								0.53	590	312.7	0	0	2188.9	0	baseline	baseline-transition
193	75-002	3	6								0.63	570	359.1	0	0	2513.7	0	baseline	baseline-transition
194	75-002	3	7								0.69	570	393.3	0	0	2753.1	0	baseline	baseline-transition
195	75-002	3	8								0.74	550	407	0	0	2849	0	baseline	baseline-transition
196	75-002	3	9								0.83	550	456.5	0	0	3195.5	0	baseline	baseline-transition
197	75-002	3	10								0.91	550	500.5	0	0	3503.5	0	baseline	baseline-transition
198	75-002	3	11								1	550	550	0	0	3850	0	baseline	baseline-transition
199	75-002	3	12								1.14	550	627	0	0	4389	0	baseline	baseline-transition
200	75-002	3	13								1.32	545	719.4	0	0	5035.8	0	baseline	baseline-transition
201	75-002	3	14								1.4	545	763	0	0	5341	0	baseline	baseline-transition
202	75-002	3	15								1.42	545	773.9	0	0	5417.3	0	baseline	baseline-transition
203	75-002	3	16								1.51	530	800.3	0	0	5602.1	0	baseline	baseline-transition
204	75-002	3	17								1.56	330	514.8	0	0	3603.6	0	baseline	baseline-transition
205	75-002	4	1	AB001	1	50	100	G	1	0.225	0.05	510	25.5	444.444	222.222	178.5	1244.94	baseline	baseline-transition
206	75-002	4	2	AB001	1	50	100	G	1	0.225	0.09	506	45.54	444.444	222.222	318.78	697.102	baseline	baseline-transition
207	75-002	4	3								0.25	506	126.5	0	0	885.5	0	baseline	baseline-transition
208	75-002	4	4								0.43	506	217.58	0	0	1523.06	0	baseline	baseline-transition
209	75-002	4	5								0.53	500	265	0	0	1855	0	baseline	baseline-transition
210	75-002	4	6	AB116	1	25	100	G	1	0.225	0.63	490	308.7	444.444	111.111	2160.9	51.4189	baseline	baseline-transition
211	75-002	4	7	AB116	1	50	100	G	1	0.225	0.69	490	338.1	444.444	222.222	2366.7	93.8954	baseline	baseline-transition
212	75-002	4	8								0.74	490	362.6	0	0	2538.2	0	baseline	baseline-transition
213	75-002	4	9								0.83	490	406.7	0	0	2846.9	0	baseline	baseline-transition
214	75-002	4	10								0.91	460	418.6	0	0	2930.2	0	baseline	baseline-transition
215	75-002	4	11	AB112	1	200	100	G	3	0.225	1	430	430	148.148	296.296	3010	98.4373	baseline	baseline-transition
216	75-002	4	12	AB002	1	200	100	G	1	0.225	1.14	420	478.8	444.444	888.889	3351.6	265.213	baseline	baseline-transition
217	75-002	4	13								1.32	400	528	0	0	3696	0	baseline	baseline-transition
218	75-002	4	14	AB002	1	100	100	G	1	0.225	1.4	400	560	444.444	444.444	3920	113.379	baseline	baseline-transition
219	75-002	4	15								1.42	400	568	0	0	3976	0	baseline	baseline-transition
220	75-002	4	16								1.51	400	604	0	0	4228	0	baseline	baseline-transition
221	75-002	4	17								1.56	350	546	0	0	3822	0	baseline	baseline-transition
222	75-002	4	18								1.6	150	240	0	0	1680	0	baseline	baseline-transition
223	75-002	4	19								1.69	30	50.7	0	0	354.9	0	baseline	baseline-transition
224	75-002	4	20								1.77	30	53.1	0	0	371.7	0	baseline	baseline-transition
225	75-002	4	21								1.81	10	18.1	0	0	126.7	0	baseline	baseline-transition
226	75-002	5	1	AB001	1	100	100	G	1	0.225	0.05	800	40	444.444	444.444	280	1587.3	transition	baseline-transition
227	75-002	5	2	AB001	1	100	100	G	1	0.225	0.09	800	72	444.444	444.444	504	881.834	transition	baseline-transition
228	75-002	5	3								0.25	798	199.5	0	0	1396.5	0	transition	baseline-transition
229	75-002	5	4	AB187	1	10	10	ML	NA	NA	0.43	798	343.14	0	0	2401.98	0	transition	baseline-transition
230	75-002	5	5	AB116	1	100	100	G	1	0.225	0.53	795	421.35	444.444	444.444	2949.45	150.687	transition	baseline-transition
231	75-002	5	6								0.63	795	500.85	0	0	3505.95	0	transition	baseline-transition
232	75-002	5	7	AB259	1	100	100	G	0.5	0.225	0.69	790	545.1	888.889	888.889	3815.7	232.956	transition	baseline-transition
233	75-002	5	8								0.74	770	569.8	0	0	3988.6	0	transition	baseline-transition
234	75-002	5	9	AB010	2	50	50	G	1	0.225	0.83	765	634.95	222.222	222.222	4444.65	49.9977	transition	baseline-transition
235	75-002	5	9	AB005	2	50	50	G	2	0.225	0.83	765	634.95	111.111	111.111	4444.65	24.9988	transition	baseline-transition
236	75-002	5	10	AB077	2	100	100	G	5.6	0.225	0.91	765	696.15	79.3651	79.3651	4873.05	16.2865	transition	baseline-transition
237	75-002	5	10	AB033	2	100	100	G	16.5	0.063	0.91	765	696.15	96.2001	96.2001	4873.05	19.7412	transition	baseline-transition
238	75-002	5	11								1	765	765	0	0	5355	0	transition	baseline-transition
239	75-002	5	12								1.14	765	872.1	0	0	6104.7	0	transition	baseline-transition
240	75-002	5	13								1.32	760	1003.2	0	0	7022.4	0	transition	baseline-transition
241	75-002	5	14								1.4	700	980	0	0	6860	0	transition	baseline-transition
242	75-002	5	15								1.42	520	738.4	0	0	5168.8	0	transition	baseline-transition
243	75-002	5	16								1.51	200	302	0	0	2114	0	transition	baseline-transition
244	75-002	5	17								1.56	150	234	0	0	1638	0	transition	baseline-transition
245	75-002	5	18								1.6	100	160	0	0	1120	0	transition	baseline-transition
246	75-002	5	19								1.69	100	169	0	0	1183	0	transition	baseline-transition
247	75-002	5	20								1.77	50	88.5	0	0	619.5	0	transition	baseline-transition
248	75-002	5	21								1.81	50	90.5	0	0	633.5	0	transition	baseline-transition
249	75-003	1	1								0.05	406	20.3	0	0	142.1	0	baseline	baseline-stop
250	75-003	1	2	AB016	1	40	10	G	2	0.225	0.09	381	34.29	22.2222	88.8889	240.03	370.324	baseline	baseline-stop
251	75-003	1	3	AB016	1	50	10	G	2	0.225	0.25	374	93.5	22.2222	111.111	654.5	169.765	baseline	baseline-stop
252	75-003	1	4	AB016	1	50	10	G	2	0.225	0.43	369	158.67	22.2222	111.111	1110.69	100.038	baseline	baseline-stop
253	75-003	1	5								0.53	368	195.04	0	0	1365.28	0	baseline	baseline-stop
254	75-003	1	6								0.63	366	230.58	0	0	1614.06	0	baseline	baseline-stop
255	75-003	1	7								0.69	213	146.97	0	0	1028.79	0	baseline	baseline-stop
256	75-003	1	8								0.74	200	148	0	0	1036	0	baseline	baseline-stop
257	75-003	1	9								0.83	197	163.51	0	0	1144.57	0	baseline	baseline-stop
258	75-003	1	10								0.91	177	161.07	0	0	1127.49	0	baseline	baseline-stop
259	75-003	1	11								1	137	137	0	0	959	0	baseline	baseline-stop
260	75-003	1	12								1.14	87	99.18	0	0	694.26	0	baseline	baseline-stop
261	75-003	1	13								1.32	37	48.84	0	0	341.88	0	baseline	baseline-stop
262	75-003	1	14								1.4	17	23.8	0	0	166.6	0	baseline	baseline-stop
263	75-004	1	1	AB001	1	100	100	G	1	0.225	0.05	715	35.75	444.444	444.444	250.25	1776	baseline	baseline-transition-intervention
264	75-004	1	2								0.09	713	64.17	0	0	449.19	0	baseline	baseline-transition-intervention
265	75-004	1	3								0.25	713	178.25	0	0	1247.75	0	baseline	baseline-transition-intervention
266	75-004	1	4	AB002	1	200	100	G	1	0.225	0.43	712	306.16	444.444	888.889	2143.12	414.764	baseline	baseline-transition-intervention
267	75-004	1	5								0.53	702	372.06	0	0	2604.42	0	baseline	baseline-transition-intervention
268	75-004	1	6								0.63	702	442.26	0	0	3095.82	0	baseline	baseline-transition-intervention
269	75-004	1	7								0.69	702	484.38	0	0	3390.66	0	baseline	baseline-transition-intervention
270	75-004	1	8								0.74	665	492.1	0	0	3444.7	0	baseline	baseline-transition-intervention
271	75-004	1	9	AB006	1	1000	1000	G	0.6	0.063	0.83	656	544.48	26455	26455	3811.36	6941.1	baseline	baseline-transition-intervention
272	75-004	1	10	AB072	1	200	50	ML	0.5	0.225	0.91	652	593.32	444.444	1777.78	4153.24	428.046	baseline	baseline-transition-intervention
273	75-004	1	11								1	650	650	0	0	4550	0	baseline	baseline-transition-intervention
274	75-004	1	12								1.14	650	741	0	0	5187	0	baseline	baseline-transition-intervention
275	75-004	1	13								1.32	650	858	0	0	6006	0	baseline	baseline-transition-intervention
276	75-004	1	14								1.4	500	700	0	0	4900	0	baseline	baseline-transition-intervention
277	75-004	1	15								1.42	250	355	0	0	2485	0	baseline	baseline-transition-intervention
278	75-004	1	16								1.51	135	203.85	0	0	1426.95	0	baseline	baseline-transition-intervention
279	75-004	1	17								1.56	105	163.8	0	0	1146.6	0	baseline	baseline-transition-intervention
280	75-004	1	18								1.6	97	155.2	0	0	1086.4	0	baseline	baseline-transition-intervention
281	75-004	2	1	AB001	1	500	100	G	1	0.225	0.05	1300	65	444.444	2222.22	455	4884	baseline	baseline-transition-intervention
282	75-004	2	2	AB001	2	200	100	G	1	0.225	0.09	1282	115.38	444.444	888.889	807.66	1100.57	baseline	baseline-transition-intervention
283	75-004	2	3	AB005	1	100	50	G	2	0.225	0.25	1275	318.75	111.111	222.222	2231.25	99.5954	baseline	baseline-transition-intervention
284	75-004	2	4	AB002	1	200	100	G	1	0.225	0.43	1250	537.5	444.444	888.889	3762.5	236.25	baseline	baseline-transition-intervention
285	75-004	2	5	AB155	1	200	100	G	1	0.225	0.53	1170	620.1	444.444	888.889	4340.7	204.78	baseline	baseline-transition-intervention
286	75-004	2	6	AB072	1	100	50	ML	0.5	0.225	0.63	1125	708.75	444.444	888.889	4961.25	179.166	baseline	baseline-transition-intervention
287	75-004	2	7								0.69	1114	768.66	0	0	5380.62	0	baseline	baseline-transition-intervention
288	75-004	2	8								0.74	1100	814	0	0	5698	0	baseline	baseline-transition-intervention
289	75-004	2	9								0.83	896	743.68	0	0	5205.76	0	baseline	baseline-transition-intervention
290	75-004	2	10								0.91	437	397.67	0	0	2783.69	0	baseline	baseline-transition-intervention
291	75-004	2	11								1	424	424	0	0	2968	0	baseline	baseline-transition-intervention
292	75-004	2	12	AB045	1	300	50	G	0.5	0.225	1.14	398	453.72	444.444	2666.67	3176.04	839.62	baseline	baseline-transition-intervention
293	75-004	2	13								1.32	380	501.6	0	0	3511.2	0	baseline	baseline-transition-intervention
294	75-004	2	14								1.4	360	504	0	0	3528	0	baseline	baseline-transition-intervention
295	75-004	2	15								1.42	346	491.32	0	0	3439.24	0	baseline	baseline-transition-intervention
296	75-004	2	16								1.51	331	499.81	0	0	3498.67	0	baseline	baseline-transition-intervention
297	75-004	2	17								1.56	212	330.72	0	0	2315.04	0	baseline	baseline-transition-intervention
298	75-004	2	18								1.6	16	25.6	0	0	179.2	0	baseline	baseline-transition-intervention
299	75-004	2	19								1.69	7	11.83	0	0	82.81	0	baseline	baseline-transition-intervention
300	75-004	2	20								1.77	7	12.39	0	0	86.73	0	baseline	baseline-transition-intervention
301	75-004	3	1								0.05	1002	50.1	0	0	350.7	0	baseline	baseline-transition-intervention
302	75-004	3	2	AB002	1	100	100	G	1	0.225	0.09	1002	90.18	444.444	444.444	631.26	704.059	baseline	baseline-transition-intervention
303	75-004	3	3								0.25	996	249	0	0	1743	0	baseline	baseline-transition-intervention
304	75-004	3	4	AB195	1	200	100	G	0.9	0.225	0.43	992	426.56	493.827	987.654	2985.92	330.771	baseline	baseline-transition-intervention
305	75-004	3	5								0.53	984	521.52	0	0	3650.64	0	baseline	baseline-transition-intervention
306	75-004	3	6	AB045	1	100	50	G	0.5	0.225	0.63	976	614.88	444.444	888.889	4304.16	206.519	baseline	baseline-transition-intervention
307	75-004	3	7								0.69	968	667.92	0	0	4675.44	0	baseline	baseline-transition-intervention
308	75-004	3	8								0.74	962	711.88	0	0	4983.16	0	baseline	baseline-transition-intervention
309	75-004	3	9								0.83	955	792.65	0	0	5548.55	0	baseline	baseline-transition-intervention
310	75-004	3	10	AB194	1	300	100	ML	0.9	0.225	0.91	947	861.77	493.827	1481.48	6032.39	245.588	baseline	baseline-transition-intervention
311	75-004	3	11								1	939	939	0	0	6573	0	baseline	baseline-transition-intervention
312	75-004	3	12								1.14	932	1062.48	0	0	7437.36	0	baseline	baseline-transition-intervention
313	75-004	3	13	AB045	1	100	50	G	0.5	0.225	1.32	925	1221	444.444	888.889	8547	104	baseline	baseline-transition-intervention
314	75-004	3	14								1.4	905	1267	0	0	8869	0	baseline	baseline-transition-intervention
315	75-004	3	15								1.42	601	853.42	0	0	5973.94	0	baseline	baseline-transition-intervention
316	75-004	3	16								1.51	20	30.2	0	0	211.4	0	baseline	baseline-transition-intervention
317	75-004	3	17								1.56	20	31.2	0	0	218.4	0	baseline	baseline-transition-intervention
318	75-004	4	1	AB001	1	100	100	G	1	0.225	0.05	1000	50	444.444	444.444	350	1269.84	baseline	baseline-transition-intervention
319	75-004	4	2	AB002	1	100	100	G	1	0.225	0.09	1000	90	444.444	444.444	630	705.467	baseline	baseline-transition-intervention
320	75-004	4	3								0.25	1000	250	0	0	1750	0	baseline	baseline-transition-intervention
321	75-004	4	4								0.43	985	423.55	0	0	2964.85	0	baseline	baseline-transition-intervention
322	75-004	4	5								0.53	979	518.87	0	0	3632.09	0	baseline	baseline-transition-intervention
323	75-004	4	6								0.63	979	616.77	0	0	4317.39	0	baseline	baseline-transition-intervention
324	75-004	4	7								0.69	969	668.61	0	0	4680.27	0	baseline	baseline-transition-intervention
325	75-004	4	8	AB045	1	200	50	G	0.5	0.225	0.74	969	717.06	444.444	1777.78	5019.42	354.18	baseline	baseline-transition-intervention
326	75-004	4	9								0.83	947	786.01	0	0	5502.07	0	baseline	baseline-transition-intervention
327	75-004	4	10								0.91	939	854.49	0	0	5981.43	0	baseline	baseline-transition-intervention
328	75-004	4	11								1	926	926	0	0	6482	0	baseline	baseline-transition-intervention
329	75-004	4	12	AB045	2	300	50	G	0.5	0.225	1.14	926	1055.64	444.444	2666.67	7389.48	360.873	baseline	baseline-transition-intervention
330	75-004	4	12	AB194	2	300	100	G	0.9	0.225	1.14	926	1055.64	493.827	1481.48	7389.48	200.485	baseline	baseline-transition-intervention
331	75-004	4	13								1.32	876	1156.32	0	0	8094.24	0	baseline	baseline-transition-intervention
332	75-004	4	14								1.4	876	1226.4	0	0	8584.8	0	baseline	baseline-transition-intervention
333	75-004	4	15								1.42	876	1243.92	0	0	8707.44	0	baseline	baseline-transition-intervention
334	75-004	4	16								1.51	352	531.52	0	0	3720.64	0	baseline	baseline-transition-intervention
335	75-004	5	1	AB001	1	100	100	G	1	0.225	0.05	1000	50	444.444	444.444	350	1269.84	transition	baseline-transition-intervention
336	75-004	5	2	AB001	1	200	100	G	1	0.225	0.09	966	86.94	444.444	888.889	608.58	1460.59	transition	baseline-transition-intervention
337	75-004	5	3								0.25	949	237.25	0	0	1660.75	0	transition	baseline-transition-intervention
338	75-004	5	4								0.43	947	407.21	0	0	2850.47	0	transition	baseline-transition-intervention
339	75-004	5	5								0.53	938	497.14	0	0	3479.98	0	transition	baseline-transition-intervention
340	75-004	5	6								0.63	938	590.94	0	0	4136.58	0	transition	baseline-transition-intervention
341	75-004	5	7								0.69	930	641.7	0	0	4491.9	0	transition	baseline-transition-intervention
342	75-004	5	8	AB195	1	300	100	G	0.9	0.225	0.74	925	684.5	493.827	1481.48	4791.5	309.189	transition	baseline-transition-intervention
343	75-004	5	9	AB045	1	300	50	G	0.5	0.225	0.83	910	755.3	444.444	2666.67	5287.1	504.372	transition	baseline-transition-intervention
344	75-004	5	10								0.91	884	804.44	0	0	5631.08	0	transition	baseline-transition-intervention
345	75-004	5	11								1	879	879	0	0	6153	0	transition	baseline-transition-intervention
346	75-004	5	12								1.14	879	1002.06	0	0	7014.42	0	transition	baseline-transition-intervention
347	75-004	5	13								1.32	879	1160.28	0	0	8121.96	0	transition	baseline-transition-intervention
348	75-004	5	14								1.4	879	1230.6	0	0	8614.2	0	transition	baseline-transition-intervention
349	75-004	5	15								1.42	589	836.38	0	0	5854.66	0	transition	baseline-transition-intervention
350	75-004	5	16								1.51	200	302	0	0	2114	0	transition	baseline-transition-intervention
351	75-004	6	1	AB001	1	100	100	G	1	0.225	0.05	1149	57.45	444.444	444.444	402.15	1105.17	transition	baseline-transition-intervention
352	75-004	6	2	AB001	1	200	100	G	1	0.225	0.09	1140	102.6	444.444	888.889	718.2	1237.66	transition	baseline-transition-intervention
353	75-004	6	3								0.25	1130	282.5	0	0	1977.5	0	transition	baseline-transition-intervention
354	75-004	6	4								0.43	1122	482.46	0	0	3377.22	0	transition	baseline-transition-intervention
355	75-004	6	5								0.53	1102	584.06	0	0	4088.42	0	transition	baseline-transition-intervention
356	75-004	6	6								0.63	1100	693	0	0	4851	0	transition	baseline-transition-intervention
357	75-004	6	7								0.69	1100	759	0	0	5313	0	transition	baseline-transition-intervention
358	75-004	6	8								0.74	1100	814	0	0	5698	0	transition	baseline-transition-intervention
359	75-004	6	9	AB220	1	200	50	ML	0.5	0.225	0.83	1100	913	444.444	1777.78	6391	278.169	transition	baseline-transition-intervention
360	75-004	6	10	AB220	1	200	50	ML	0.5	0.225	0.91	1062	966.42	444.444	1777.78	6764.94	262.793	transition	baseline-transition-intervention
361	75-004	6	11								1	992	992	0	0	6944	0	transition	baseline-transition-intervention
362	75-004	6	12								1.14	990	1128.6	0	0	7900.2	0	transition	baseline-transition-intervention
363	75-004	6	13								1.32	990	1306.8	0	0	9147.6	0	transition	baseline-transition-intervention
364	75-004	6	14								1.4	990	1386	0	0	9702	0	transition	baseline-transition-intervention
365	75-004	6	15								1.42	990	1405.8	0	0	9840.6	0	transition	baseline-transition-intervention
366	75-004	6	16								1.51	760	1147.6	0	0	8033.2	0	transition	baseline-transition-intervention
367	75-004	6	17								1.56	600	936	0	0	6552	0	transition	baseline-transition-intervention
368	75-004	6	18								1.6	350	560	0	0	3920	0	transition	baseline-transition-intervention
369	75-004	6	19								1.69	150	253.5	0	0	1774.5	0	transition	baseline-transition-intervention
370	75-004	7	1	AB001	1	100	100	G	1	0.225	0.05	1000	50	444.444	444.444	350	1269.84	intervention	baseline-transition-intervention
371	75-004	7	2								0.09	973	87.57	0	0	612.99	0	intervention	baseline-transition-intervention
372	75-004	7	3	AB002	1	200	100	G	1	0.225	0.25	965	241.25	444.444	888.889	1688.75	526.359	intervention	baseline-transition-intervention
373	75-004	7	4								0.43	940	404.2	0	0	2829.4	0	intervention	baseline-transition-intervention
374	75-004	7	5								0.53	933	494.49	0	0	3461.43	0	intervention	baseline-transition-intervention
375	75-004	7	6								0.63	920	579.6	0	0	4057.2	0	intervention	baseline-transition-intervention
376	75-004	7	7								0.69	920	634.8	0	0	4443.6	0	intervention	baseline-transition-intervention
377	75-004	7	8								0.74	920	680.8	0	0	4765.6	0	intervention	baseline-transition-intervention
378	75-004	7	9								0.83	920	763.6	0	0	5345.2	0	intervention	baseline-transition-intervention
379	75-004	7	10								0.91	920	837.2	0	0	5860.4	0	intervention	baseline-transition-intervention
380	75-004	7	11								1	913	913	0	0	6391	0	intervention	baseline-transition-intervention
381	75-004	7	12								1.14	908	1035.12	0	0	7245.84	0	intervention	baseline-transition-intervention
382	75-004	7	13								1.32	900	1188	0	0	8316	0	intervention	baseline-transition-intervention
383	75-004	7	14								1.4	900	1260	0	0	8820	0	intervention	baseline-transition-intervention
384	75-004	7	15								1.42	900	1278	0	0	8946	0	intervention	baseline-transition-intervention
385	75-004	7	16								1.51	595	898.45	0	0	6289.15	0	intervention	baseline-transition-intervention
386	75-004	7	17								1.56	135	210.6	0	0	1474.2	0	intervention	baseline-transition-intervention
387	75-005	1	1	AB266	2	30	100	G	0.8	0.225	0.05	110	5.5	555.556	166.667	38.5	4329	baseline	baseline-stop
388	75-005	1	1	AB001	2	100	100	G	1	0.225	0.05	110	5.5	444.444	444.444	38.5	11544	baseline	baseline-stop
389	75-005	1	2	AB013	0	25	100	G	2	0.225	0.09	117	10.53	222.222	55.5556	73.71	753.704	baseline	baseline-stop
390	75-005	1	3								0.25	93	23.25	0	0	162.75	0	baseline	baseline-stop
391	75-005	1	4								0.43	91	39.13	0	0	273.91	0	baseline	baseline-stop
392	75-005	1	5								0.53	91	48.23	0	0	337.61	0	baseline	baseline-stop
393	75-005	1	6								0.63	91	57.33	0	0	401.31	0	baseline	baseline-stop
394	75-005	1	7								0.69	82	56.58	0	0	396.06	0	baseline	baseline-stop
395	75-005	1	8								0.74	73	54.02	0	0	378.14	0	baseline	baseline-stop
396	75-005	1	9								0.83	73	60.59	0	0	424.13	0	baseline	baseline-stop
397	75-005	1	10								0.91	71	64.61	0	0	452.27	0	baseline	baseline-stop
398	75-005	1	11								1	71	71	0	0	497	0	baseline	baseline-stop
399	75-005	1	12	AB266	0	30	100	G	0.8	0.225	1.14	70	79.8	555.556	166.667	558.6	298.365	baseline	baseline-stop
400	75-005	1	13								1.32	70	92.4	0	0	646.8	0	baseline	baseline-stop
401	75-005	1	14								1.4	40	56	0	0	392	0	baseline	baseline-stop
402	75-005	1	15								1.42	39	55.38	0	0	387.66	0	baseline	baseline-stop
403	75-005	1	16								1.51	25	37.75	0	0	264.25	0	baseline	baseline-stop
404	75-005	1	17								1.56	23	35.88	0	0	251.16	0	baseline	baseline-stop
405	75-005	1	18								1.6	8	12.8	0	0	89.6	0	baseline	baseline-stop
406	75-005	1	19								1.69	7	11.83	0	0	82.81	0	baseline	baseline-stop
407	75-005	2	1	AB001	1	40	100	G	1	0.225	0.05	200	10	444.444	177.778	70	2539.68	baseline	baseline-stop
408	75-005	2	2								0.09	188	16.92	0	0	118.44	0	baseline	baseline-stop
409	75-005	2	3								0.25	180	45	0	0	315	0	baseline	baseline-stop
410	75-005	2	4	AB016	1	30	10	G	2	0.225	0.43	177	76.11	22.2222	66.6667	532.77	125.132	baseline	baseline-stop
411	75-005	2	5	AB016	2	45	100	G	2	0.225	0.53	165	87.45	222.222	100	612.15	163.359	baseline	baseline-stop
412	75-005	2	5	AB004	2	50	100	G	7.8	0.063	0.53	165	87.45	203.5	101.75	612.15	166.218	baseline	baseline-stop
413	75-005	2	6	AB013	1	50	100	G	2	0.225	0.63	165	103.95	222.222	111.111	727.65	152.699	baseline	baseline-stop
414	75-005	2	7	AB016	1	10	10	G	2	0.225	0.69	165	113.85	22.2222	22.2222	796.95	27.8841	baseline	baseline-stop
415	75-005	2	8								0.74	165	122.1	0	0	854.7	0	baseline	baseline-stop
416	75-005	2	9								0.83	164	136.12	0	0	952.84	0	baseline	baseline-stop
417	75-005	2	10	AB116	2	100	100	G	1	0.225	0.91	164	149.24	444.444	444.444	1044.68	425.436	baseline	baseline-stop
418	75-005	2	10	AB005	2	100	100	G	2	0.225	0.91	164	149.24	222.222	222.222	1044.68	212.718	baseline	baseline-stop
419	75-005	2	11								1	161	161	0	0	1127	0	baseline	baseline-stop
420	75-005	2	12	AB136	1	100	100	G	8.9	0.225	1.14	160	182.4	49.9376	49.9376	1276.8	39.1115	baseline	baseline-stop
421	75-005	2	13								1.32	160	211.2	0	0	1478.4	0	baseline	baseline-stop
422	75-005	2	14								1.4	160	224	0	0	1568	0	baseline	baseline-stop
423	75-005	2	15								1.42	160	227.2	0	0	1590.4	0	baseline	baseline-stop
424	75-005	2	16								1.51	158	238.58	0	0	1670.06	0	baseline	baseline-stop
425	75-005	2	17								1.56	73	113.88	0	0	797.16	0	baseline	baseline-stop
426	75-005	2	18								1.6	71	113.6	0	0	795.2	0	baseline	baseline-stop
427	75-005	2	19								1.69	64	108.16	0	0	757.12	0	baseline	baseline-stop
428	75-005	2	20								1.77	62	109.74	0	0	768.18	0	baseline	baseline-stop
429	75-005	2	21								1.81	52	94.12	0	0	658.84	0	baseline	baseline-stop
430	75-005	2	22								1.86	46	85.56	0	0	598.92	0	baseline	baseline-stop
431	75-005	2	23								1.93	44	84.92	0	0	594.44	0	baseline	baseline-stop
432	75-005	2	24								2	19	38	0	0	266	0	baseline	baseline-stop
433	75-005	2	25								2.1	16	33.6	0	0	235.2	0	baseline	baseline-stop
434	75-006	1	1	AB001	1	100	100	G	1	0.225	0.05	102	5.1	444.444	444.444	35.7	12449.4	baseline	baseline-stop
435	75-006	1	2	AB068	1	5	2.5	TAB	NA	NA	0.09	105	9.45	0	0	66.15	0	baseline	baseline-stop
436	75-006	1	3								0.25	105	26.25	0	0	183.75	0	baseline	baseline-stop
437	75-006	1	4								0.43	105	45.15	0	0	316.05	0	baseline	baseline-stop
438	75-006	1	5								0.53	105	55.65	0	0	389.55	0	baseline	baseline-stop
439	75-006	1	6								0.63	105	66.15	0	0	463.05	0	baseline	baseline-stop
440	75-006	1	7								0.69	105	72.45	0	0	507.15	0	baseline	baseline-stop
441	75-006	1	8								0.74	104	76.96	0	0	538.72	0	baseline	baseline-stop
442	75-006	1	9								0.83	104	86.32	0	0	604.24	0	baseline	baseline-stop
443	75-006	1	10	AB065	1	50	100	G	3	0.225	0.91	104	94.64	148.148	74.0741	662.48	111.813	baseline	baseline-stop
444	75-006	1	11	AB065	1	50	100	G	3	0.225	1	102	102	148.148	74.0741	714	103.745	baseline	baseline-stop
445	75-006	1	12	AB067	1	100	100	G	2	0.225	1.14	102	116.28	222.222	222.222	813.96	273.014	baseline	baseline-stop
446	75-006	1	13	AB140	2	5	5	TAB	NA	NA	1.32	98	129.36	0	0	905.52	0	baseline	baseline-stop
447	75-006	1	13	AB010	2	50	100	G	1	0.225	1.32	98	129.36	444.444	222.222	905.52	245.408	baseline	baseline-stop
448	75-006	1	14	AB041	3	50	100	G	3.1	0.063	1.4	74	103.6	512.033	256.016	725.2	353.029	baseline	baseline-stop
449	75-006	1	14	AB139	3	5	5	TAB	NA	NA	1.4	74	103.6	0	0	725.2	0	baseline	baseline-stop
450	75-006	1	14	AB068	3	2.5	2.5	TAB	NA	NA	1.4	74	103.6	0	0	725.2	0	baseline	baseline-stop
451	75-006	1	15								1.42	60	85.2	0	0	596.4	0	baseline	baseline-stop
452	75-006	1	16								1.51	40	60.4	0	0	422.8	0	baseline	baseline-stop
453	75-006	1	17								1.56	25	39	0	0	273	0	baseline	baseline-stop
454	75-006	1	18								1.6	10	16	0	0	112	0	baseline	baseline-stop
455	75-006	2	1	AB137	1	50	50	G	3	0.225	0.05	105	5.25	74.0741	74.0741	36.75	2015.62	baseline	baseline-stop
456	75-006	2	2								0.09	105	9.45	0	0	66.15	0	baseline	baseline-stop
457	75-006	2	3								0.25	105	26.25	0	0	183.75	0	baseline	baseline-stop
458	75-006	2	4	AB125	1	50	100	G	3.5	0.063	0.43	95	40.85	453.515	226.757	285.95	792.997	baseline	baseline-stop
459	75-006	2	5	AB139	4	5	5	TAB	NA	NA	0.53	95	50.35	0	0	352.45	0	baseline	baseline-stop
460	75-006	2	5	AB103	4	5	5	TAB	NA	NA	0.53	95	50.35	0	0	352.45	0	baseline	baseline-stop
461	75-006	2	5	AB125	4	50	100	G	3.5	0.063	0.53	95	50.35	453.515	226.757	352.45	643.375	baseline	baseline-stop
462	75-006	2	5	AB068	4	2.5	2.5	TAB	NA	NA	0.53	95	50.35	0	0	352.45	0	baseline	baseline-stop
463	75-006	2	6	AB068	2	1	1	TAB	NA	NA	0.63	90	56.7	0	0	396.9	0	baseline	baseline-stop
464	75-006	2	6	AB140	2	1	1	TAB	NA	NA	0.63	90	56.7	0	0	396.9	0	baseline	baseline-stop
465	75-006	2	7	AB138	1	50	100	G	2	0.225	0.69	76	52.44	222.222	111.111	367.08	302.689	baseline	baseline-stop
466	75-006	2	8	AB141	2	100	100	G	NA	NA	0.74	64	47.36	0	0	331.52	0	baseline	baseline-stop
467	75-006	2	8	AB138	2	50	100	G	2	0.225	0.74	64	47.36	222.222	111.111	331.52	335.157	baseline	baseline-stop
468	75-006	2	9								0.83	30	24.9	0	0	174.3	0	baseline	baseline-stop
469	75-006	2	10	AB138	1	50	100	G	2	0.225	0.91	30	27.3	222.222	111.111	191.1	581.429	baseline	baseline-stop
470	75-006	2	11								1	30	30	0	0	210	0	baseline	baseline-stop
471	75-006	2	12								1.14	24	27.36	0	0	191.52	0	baseline	baseline-stop
472	75-006	2	13								1.32	24	31.68	0	0	221.76	0	baseline	baseline-stop
473	75-006	2	14								1.4	24	33.6	0	0	235.2	0	baseline	baseline-stop
474	75-006	2	15								1.42	20	28.4	0	0	198.8	0	baseline	baseline-stop
475	75-006	2	16								1.51	17	25.67	0	0	179.69	0	baseline	baseline-stop
476	75-006	2	17								1.56	12	18.72	0	0	131.04	0	baseline	baseline-stop
477	75-006	2	18								1.6	8	12.8	0	0	89.6	0	baseline	baseline-stop
478	75-006	2	19								1.69	8	13.52	0	0	94.64	0	baseline	baseline-stop
479	75-006	2	20								1.77	8	14.16	0	0	99.12	0	baseline	baseline-stop
480	75-006	2	21								1.81	8	14.48	0	0	101.36	0	baseline	baseline-stop
481	75-006	2	22								1.86	8	14.88	0	0	104.16	0	baseline	baseline-stop
482	75-008	1	1	AB001	1	600	100	G	1	0.225	0.05	600	30	444.444	2666.67	210	12698.4	baseline	baseline-stop
483	75-008	1	2								0.09	590	53.1	0	0	371.7	0	baseline	baseline-stop
484	75-008	1	3								0.25	590	147.5	0	0	1032.5	0	baseline	baseline-stop
485	75-008	1	4								0.43	580	249.4	0	0	1745.8	0	baseline	baseline-stop
486	75-008	1	5								0.53	580	307.4	0	0	2151.8	0	baseline	baseline-stop
487	75-008	1	6	AB003	1	100	100	G	0.5	0.225	0.63	540	340.2	888.889	888.889	2381.4	373.263	baseline	baseline-stop
488	75-008	1	7								0.69	540	372.6	0	0	2608.2	0	baseline	baseline-stop
489	75-008	1	8								0.74	540	399.6	0	0	2797.2	0	baseline	baseline-stop
490	75-008	1	9								0.83	520	431.6	0	0	3021.2	0	baseline	baseline-stop
491	75-008	1	10								0.91	520	473.2	0	0	3312.4	0	baseline	baseline-stop
492	75-008	1	11								1	520	520	0	0	3640	0	baseline	baseline-stop
493	75-008	1	12								1.14	520	592.8	0	0	4149.6	0	baseline	baseline-stop
494	75-008	1	13	AB035	1	300	50	G	2	0.225	1.32	480	633.6	111.111	666.667	4435.2	150.313	baseline	baseline-stop
495	75-008	1	14								1.4	180	252	0	0	1764	0	baseline	baseline-stop
496	75-008	1	15								1.42	180	255.6	0	0	1789.2	0	baseline	baseline-stop
497	75-008	1	16								1.51	180	271.8	0	0	1902.6	0	baseline	baseline-stop
498	75-008	1	17								1.56	80	124.8	0	0	873.6	0	baseline	baseline-stop
499	75-008	1	18								1.6	40	64	0	0	448	0	baseline	baseline-stop
500	75-008	2	1								0.05	600	30	0	0	210	0	baseline	baseline-stop
501	75-008	2	2								0.09	585	52.65	0	0	368.55	0	baseline	baseline-stop
502	75-008	2	3								0.25	580	145	0	0	1015	0	baseline	baseline-stop
503	75-008	2	4								0.43	580	249.4	0	0	1745.8	0	baseline	baseline-stop
504	75-008	2	5								0.53	565	299.45	0	0	2096.15	0	baseline	baseline-stop
505	75-008	2	6								0.63	525	330.75	0	0	2315.25	0	baseline	baseline-stop
506	75-008	2	7								0.69	240	165.6	0	0	1159.2	0	baseline	baseline-stop
507	75-008	2	8								0.74	240	177.6	0	0	1243.2	0	baseline	baseline-stop
508	75-008	2	9								0.83	240	199.2	0	0	1394.4	0	baseline	baseline-stop
509	75-008	2	10								0.91	240	218.4	0	0	1528.8	0	baseline	baseline-stop
510	75-008	2	11								1	230	230	0	0	1610	0	baseline	baseline-stop
511	75-008	2	12								1.14	225	256.5	0	0	1795.5	0	baseline	baseline-stop
512	75-008	2	13								1.32	225	297	0	0	2079	0	baseline	baseline-stop
513	75-008	2	14								1.4	225	315	0	0	2205	0	baseline	baseline-stop
514	75-008	2	15								1.42	215	305.3	0	0	2137.1	0	baseline	baseline-stop
515	75-008	2	16								1.51	215	324.65	0	0	2272.55	0	baseline	baseline-stop
516	75-008	2	17								1.56	15	23.4	0	0	163.8	0	baseline	baseline-stop
517	75-008	2	18								1.6	15	24	0	0	168	0	baseline	baseline-stop
518	75-009	1	1	AB001	1	50	100	G	1	0.225	0.05	153	7.65	444.444	222.222	53.55	4149.81	baseline	baseline-stop
519	75-009	1	2								0.09	153	13.77	0	0	96.39	0	baseline	baseline-stop
520	75-009	1	3	AB001	1	50	100	G	1	0.225	0.25	153	38.25	444.444	222.222	267.75	829.962	baseline	baseline-stop
521	75-009	1	4	AB005	1	100	100	G	2	0.225	0.43	153	65.79	222.222	222.222	460.53	482.536	baseline	baseline-stop
522	75-009	1	5								0.53	152	80.56	0	0	563.92	0	baseline	baseline-stop
523	75-009	1	6								0.63	146	91.98	0	0	643.86	0	baseline	baseline-stop
524	75-009	1	7								0.69	146	100.74	0	0	705.18	0	baseline	baseline-stop
525	75-009	1	8								0.74	140	103.6	0	0	725.2	0	baseline	baseline-stop
526	75-009	1	9								0.83	140	116.2	0	0	813.4	0	baseline	baseline-stop
527	75-009	1	10								0.91	140	127.4	0	0	891.8	0	baseline	baseline-stop
528	75-009	1	11								1	140	140	0	0	980	0	baseline	baseline-stop
529	75-009	1	12								1.14	140	159.6	0	0	1117.2	0	baseline	baseline-stop
530	75-009	1	13								1.32	140	184.8	0	0	1293.6	0	baseline	baseline-stop
531	75-009	1	14								1.4	120	168	0	0	1176	0	baseline	baseline-stop
532	75-009	1	15								1.42	100	142	0	0	994	0	baseline	baseline-stop
533	75-009	1	16								1.51	90	135.9	0	0	951.3	0	baseline	baseline-stop
534	75-009	1	17								1.56	75	117	0	0	819	0	baseline	baseline-stop
535	75-009	1	18								1.6	55	88	0	0	616	0	baseline	baseline-stop
536	75-009	1	19								1.69	37	62.53	0	0	437.71	0	baseline	baseline-stop
537	75-009	1	20								1.77	20	35.4	0	0	247.8	0	baseline	baseline-stop
538	75-009	1	21								1.81	5	9.05	0	0	63.35	0	baseline	baseline-stop
539	75-010	1	1	AB001	2	100	100	G	1	0.225	0.05	410	20.5	444.444	444.444	143.5	3097.17	baseline	baseline-stop
540	75-010	1	1	AB002	2	100	100	G	1	0.225	0.05	410	20.5	444.444	444.444	143.5	3097.17	baseline	baseline-stop
541	75-010	1	2								0.09	410	36.9	0	0	258.3	0	baseline	baseline-stop
542	75-010	1	3								0.25	310	77.5	0	0	542.5	0	baseline	baseline-stop
543	75-010	1	4								0.43	310	133.3	0	0	933.1	0	baseline	baseline-stop
544	75-010	1	5								0.53	310	164.3	0	0	1150.1	0	baseline	baseline-stop
545	75-010	1	6								0.63	264	166.32	0	0	1164.24	0	baseline	baseline-stop
546	75-010	1	7								0.69	264	182.16	0	0	1275.12	0	baseline	baseline-stop
547	75-010	1	8								0.74	264	195.36	0	0	1367.52	0	baseline	baseline-stop
548	75-010	1	9								0.83	264	219.12	0	0	1533.84	0	baseline	baseline-stop
549	75-010	1	10								0.91	260	236.6	0	0	1656.2	0	baseline	baseline-stop
550	75-010	1	11								1	240	240	0	0	1680	0	baseline	baseline-stop
551	75-010	1	12								1.14	220	250.8	0	0	1755.6	0	baseline	baseline-stop
552	75-010	1	13								1.32	220	290.4	0	0	2032.8	0	baseline	baseline-stop
553	75-010	1	14								1.4	220	308	0	0	2156	0	baseline	baseline-stop
554	75-010	1	15								1.42	220	312.4	0	0	2186.8	0	baseline	baseline-stop
555	75-010	1	16								1.51	220	332.2	0	0	2325.4	0	baseline	baseline-stop
556	75-010	1	17								1.56	160	249.6	0	0	1747.2	0	baseline	baseline-stop
557	75-010	1	18								1.6	100	160	0	0	1120	0	baseline	baseline-stop
558	75-010	1	19								1.69	50	84.5	0	0	591.5	0	baseline	baseline-stop
559	75-011	1	1	AB001	1	100	100	G	1	0.225	0.05	102	5.1	444.444	444.444	35.7	12449.4	baseline	baseline-stop
560	75-011	1	2								0.09	102	9.18	0	0	64.26	0	baseline	baseline-stop
561	75-011	1	3								0.25	102	25.5	0	0	178.5	0	baseline	baseline-stop
562	75-011	1	4								0.43	100	43	0	0	301	0	baseline	baseline-stop
563	75-011	1	5								0.53	100	53	0	0	371	0	baseline	baseline-stop
564	75-011	1	6								0.63	94	59.22	0	0	414.54	0	baseline	baseline-stop
565	75-011	1	7	AB002	1	300	100	G	1	0.225	0.69	94	64.86	444.444	1333.33	454.02	2936.73	baseline	baseline-stop
566	75-011	1	8								0.74	94	69.56	0	0	486.92	0	baseline	baseline-stop
567	75-011	1	9								0.83	94	78.02	0	0	546.14	0	baseline	baseline-stop
568	75-011	1	10								0.91	94	85.54	0	0	598.78	0	baseline	baseline-stop
569	75-011	1	11								1	94	94	0	0	658	0	baseline	baseline-stop
570	75-011	1	12								1.14	94	107.16	0	0	750.12	0	baseline	baseline-stop
571	75-011	1	13	AB079	1	100	100	G	1.1	0.225	1.32	94	124.08	404.04	404.04	868.56	465.184	baseline	baseline-stop
572	75-011	1	14	AB080	1	200	100	G	0.7	0.225	1.4	94	131.6	634.921	1269.84	921.2	1378.46	baseline	baseline-stop
573	75-011	1	15								1.42	80	113.6	0	0	795.2	0	baseline	baseline-stop
574	75-011	1	16								1.51	50	75.5	0	0	528.5	0	baseline	baseline-stop
575	75-011	2	1	AB001	1	200	100	G	1	0.225	0.05	300	15	444.444	888.889	105	8465.61	baseline	baseline-stop
576	75-011	2	2	AB001	1	200	100	G	1	0.225	0.09	300	27	444.444	888.889	189	4703.12	baseline	baseline-stop
577	75-011	2	3								0.25	300	75	0	0	525	0	baseline	baseline-stop
578	75-011	2	4								0.43	296	127.28	0	0	890.96	0	baseline	baseline-stop
579	75-011	2	5	AB005	1	200	50	G	2	0.225	0.53	296	156.88	111.111	444.444	1098.16	404.717	baseline	baseline-stop
580	75-011	2	6	AB079	1	100	100	G	1.1	0.225	0.63	296	186.48	404.04	404.04	1305.36	309.524	baseline	baseline-stop
581	75-011	2	7								0.69	296	204.24	0	0	1429.68	0	baseline	baseline-stop
582	75-011	2	8								0.74	296	219.04	0	0	1533.28	0	baseline	baseline-stop
583	75-011	2	9								0.83	296	245.68	0	0	1719.76	0	baseline	baseline-stop
584	75-011	2	10	AB002	1	100	100	G	1	0.225	0.91	296	269.36	444.444	444.444	1885.52	235.715	baseline	baseline-stop
585	75-011	2	11								1	296	296	0	0	2072	0	baseline	baseline-stop
586	75-011	2	12								1.14	296	337.44	0	0	2362.08	0	baseline	baseline-stop
587	75-011	2	13	AB002	1	100	100	G	1	0.225	1.32	296	390.72	444.444	444.444	2735.04	162.5	baseline	baseline-stop
588	75-011	2	14								1.4	296	414.4	0	0	2900.8	0	baseline	baseline-stop
589	75-011	2	15								1.42	296	420.32	0	0	2942.24	0	baseline	baseline-stop
590	75-011	2	16								1.51	296	446.96	0	0	3128.72	0	baseline	baseline-stop
591	75-011	2	17								1.56	296	461.76	0	0	3232.32	0	baseline	baseline-stop
592	75-011	2	18								1.6	296	473.6	0	0	3315.2	0	baseline	baseline-stop
593	75-011	2	19								1.69	196	331.24	0	0	2318.68	0	baseline	baseline-stop
594	75-012	1	1	AB001	1	100	100	G	1	0.225	0.05	204	10.2	444.444	444.444	71.4	6224.71	baseline	baseline-transition-intervention
595	75-012	1	2	AB009	3	100	100	G	4	0.225	0.09	200	18	111.111	111.111	126	881.834	baseline	baseline-transition-intervention
596	75-012	1	2	AB008	3	100	100	G	2	0.225	0.09	200	18	222.222	222.222	126	1763.67	baseline	baseline-transition-intervention
597	75-012	1	2	AB010	3	50	50	G	1	0.225	0.09	200	18	222.222	222.222	126	1763.67	baseline	baseline-transition-intervention
598	75-012	1	3	AB009	3	100	100	G	4	0.225	0.25	200	50	111.111	111.111	350	317.46	baseline	baseline-transition-intervention
599	75-012	1	3	AB010	3	50	50	G	1	0.225	0.25	200	50	222.222	222.222	350	634.921	baseline	baseline-transition-intervention
600	75-012	1	3	AB008	3	100	100	G	2	0.225	0.25	200	50	222.222	222.222	350	634.921	baseline	baseline-transition-intervention
601	75-012	1	4	AB008	3	100	100	G	2	0.225	0.43	200	86	222.222	222.222	602	369.14	baseline	baseline-transition-intervention
602	75-012	1	4	AB009	3	100	100	G	4	0.225	0.43	200	86	111.111	111.111	602	184.57	baseline	baseline-transition-intervention
603	75-012	1	4	AB011	3	100	100	G	0.9	0.225	0.43	200	86	493.827	493.827	602	820.311	baseline	baseline-transition-intervention
604	75-012	1	5								0.53	200	106	0	0	742	0	baseline	baseline-transition-intervention
605	75-012	1	6	AB036	1	100	100	G	1	0.225	0.63	200	126	444.444	444.444	882	503.905	baseline	baseline-transition-intervention
606	75-012	1	7	AB008	4	100	100	G	2	0.225	0.69	200	138	222.222	222.222	966	230.044	baseline	baseline-transition-intervention
607	75-012	1	7	AB009	4	100	100	G	4	0.225	0.69	200	138	111.111	111.111	966	115.022	baseline	baseline-transition-intervention
608	75-012	1	7	AB010	4	50	50	G	1	0.225	0.69	200	138	222.222	222.222	966	230.044	baseline	baseline-transition-intervention
609	75-012	1	7	AB012	4	100	100	G	4	0.225	0.69	200	138	111.111	111.111	966	115.022	baseline	baseline-transition-intervention
610	75-012	1	8								0.74	200	148	0	0	1036	0	baseline	baseline-transition-intervention
611	75-012	1	9								0.83	200	166	0	0	1162	0	baseline	baseline-transition-intervention
612	75-012	1	10								0.91	200	182	0	0	1274	0	baseline	baseline-transition-intervention
613	75-012	1	11								1	152	152	0	0	1064	0	baseline	baseline-transition-intervention
614	75-012	2	1	AB001	1	500	100	G	1	0.225	0.05	500	25	444.444	2222.22	175	12698.4	baseline	baseline-transition-intervention
615	75-012	2	2	AB010	3	100	100	G	1	0.225	0.09	500	45	444.444	444.444	315	1410.93	baseline	baseline-transition-intervention
616	75-012	2	2	AB008	3	100	100	G	2	0.225	0.09	500	45	222.222	222.222	315	705.467	baseline	baseline-transition-intervention
617	75-012	2	2	AB009	3	100	100	G	4	0.225	0.09	500	45	111.111	111.111	315	352.734	baseline	baseline-transition-intervention
618	75-012	2	3	AB009	3	100	100	G	4	0.225	0.25	500	125	111.111	111.111	875	126.984	baseline	baseline-transition-intervention
619	75-012	2	3	AB010	3	100	100	G	1	0.225	0.25	500	125	444.444	444.444	875	507.937	baseline	baseline-transition-intervention
620	75-012	2	3	AB008	3	100	100	G	2	0.225	0.25	500	125	222.222	222.222	875	253.968	baseline	baseline-transition-intervention
621	75-012	2	4								0.43	500	215	0	0	1505	0	baseline	baseline-transition-intervention
622	75-012	2	5	AB126	3	50	100	G	1	0.225	0.53	500	265	444.444	222.222	1855	119.796	baseline	baseline-transition-intervention
623	75-012	2	5	AB012	3	50	100	G	4	0.225	0.53	500	265	111.111	55.5556	1855	29.9491	baseline	baseline-transition-intervention
624	75-012	2	5	AB011	3	50	100	G	0.9	0.225	0.53	500	265	493.827	246.914	1855	133.107	baseline	baseline-transition-intervention
625	75-012	2	6	AB125	1	100	100	G	3.5	0.063	0.63	500	315	453.515	453.515	2205	205.676	baseline	baseline-transition-intervention
626	75-012	2	7	AB125	1	100	100	G	3.5	0.063	0.69	500	345	453.515	453.515	2415	187.791	baseline	baseline-transition-intervention
627	75-012	2	8								0.74	470	347.8	0	0	2434.6	0	baseline	baseline-transition-intervention
628	75-012	2	9	AB163	1	100	100	G	0.5	0.225	0.83	440	365.2	888.889	888.889	2556.4	347.711	baseline	baseline-transition-intervention
629	75-012	2	10	AB164	1	50	100	G	1	0.225	0.91	440	400.4	444.444	222.222	2802.8	79.2858	baseline	baseline-transition-intervention
630	75-012	2	11	AB165	2	200	100	G	0.5	0.225	1	440	440	888.889	1777.78	3080	577.201	baseline	baseline-transition-intervention
631	75-012	2	11	AB166	2	100	100	G	1	0.225	1	440	440	444.444	444.444	3080	144.3	baseline	baseline-transition-intervention
632	75-012	2	12	AB166	1	100	100	G	1	0.225	1.14	430	490.2	444.444	444.444	3431.4	129.523	baseline	baseline-transition-intervention
633	75-012	2	13	AB167	1	100	100	G	2	0.225	1.32	430	567.6	222.222	222.222	3973.2	55.9303	baseline	baseline-transition-intervention
634	75-012	2	14	AB164	1	100	100	G	1	0.225	1.4	400	560	444.444	444.444	3920	113.379	baseline	baseline-transition-intervention
635	75-012	2	15	AB168	1	40	1	G	NA	NA	1.42	370	525.4	0	0	3677.8	0	baseline	baseline-transition-intervention
636	75-012	2	16	AB166	1	100	100	G	1	0.225	1.51	250	377.5	444.444	444.444	2642.5	168.191	baseline	baseline-transition-intervention
637	75-012	2	17								1.56	180	280.8	0	0	1965.6	0	baseline	baseline-transition-intervention
638	75-012	2	18								1.6	60	96	0	0	672	0	baseline	baseline-transition-intervention
639	75-012	2	19								1.69	60	101.4	0	0	709.8	0	baseline	baseline-transition-intervention
640	75-012	3	1	AB001	1	200	100	G	1	0.225	0.05	200	10	444.444	888.889	70	12698.4	baseline	baseline-transition-intervention
641	75-012	3	2								0.09	200	18	0	0	126	0	baseline	baseline-transition-intervention
642	75-012	3	3								0.25	200	50	0	0	350	0	baseline	baseline-transition-intervention
643	75-012	3	4								0.43	200	86	0	0	602	0	baseline	baseline-transition-intervention
644	75-012	3	5	AB181	1	100	100	G	0.3	0.225	0.53	200	106	1481.48	1481.48	742	1996.61	baseline	baseline-transition-intervention
645	75-012	3	6								0.63	200	126	0	0	882	0	baseline	baseline-transition-intervention
646	75-012	3	7								0.69	195	134.55	0	0	941.85	0	baseline	baseline-transition-intervention
647	75-012	3	8	AB164	3	100	100	G	1	0.225	0.74	195	144.3	444.444	444.444	1010.1	440	baseline	baseline-transition-intervention
648	75-012	3	8	AB008	3	100	100	G	2	0.225	0.74	195	144.3	222.222	222.222	1010.1	220	baseline	baseline-transition-intervention
649	75-012	3	8	AB010	3	50	50	G	1	0.225	0.74	195	144.3	222.222	222.222	1010.1	220	baseline	baseline-transition-intervention
650	75-012	3	9								0.83	195	161.85	0	0	1132.95	0	baseline	baseline-transition-intervention
651	75-012	3	10								0.91	180	163.8	0	0	1146.6	0	baseline	baseline-transition-intervention
652	75-012	3	11	AB164	1	100	100	G	1	0.225	1	180	180	444.444	444.444	1260	352.734	baseline	baseline-transition-intervention
653	75-012	3	12								1.14	180	205.2	0	0	1436.4	0	baseline	baseline-transition-intervention
654	75-012	3	13								1.32	173	228.36	0	0	1598.52	0	baseline	baseline-transition-intervention
655	75-012	3	14								1.4	153	214.2	0	0	1499.4	0	baseline	baseline-transition-intervention
656	75-012	3	15								1.42	121	171.82	0	0	1202.74	0	baseline	baseline-transition-intervention
657	75-012	4	1	AB001	1	200	100	G	1	0.225	0.05	400	20	444.444	888.889	140	6349.21	baseline	baseline-transition-intervention
658	75-012	4	2								0.09	400	36	0	0	252	0	baseline	baseline-transition-intervention
659	75-012	4	3								0.25	400	100	0	0	700	0	baseline	baseline-transition-intervention
660	75-012	4	4	AB181	3	100	100	G	0.3	0.225	0.43	400	172	1481.48	1481.48	1204	1230.47	baseline	baseline-transition-intervention
661	75-012	4	4	AB010	3	50	50	G	1	0.225	0.43	400	172	222.222	222.222	1204	184.57	baseline	baseline-transition-intervention
662	75-012	4	4	AB008	3	100	100	G	2	0.225	0.43	400	172	222.222	222.222	1204	184.57	baseline	baseline-transition-intervention
663	75-012	4	5								0.53	395	209.35	0	0	1465.45	0	baseline	baseline-transition-intervention
664	75-012	4	6								0.63	350	220.5	0	0	1543.5	0	baseline	baseline-transition-intervention
665	75-012	4	7								0.69	350	241.5	0	0	1690.5	0	baseline	baseline-transition-intervention
666	75-012	4	8	AB164	1	200	100	G	1	0.225	0.74	350	259	444.444	888.889	1813	490.286	baseline	baseline-transition-intervention
667	75-012	4	9								0.83	350	290.5	0	0	2033.5	0	baseline	baseline-transition-intervention
668	75-012	4	10	AB203	1	50	50	G	2	0.225	0.91	330	300.3	111.111	111.111	2102.1	52.8572	baseline	baseline-transition-intervention
669	75-012	4	11	AB220	1	150	50	ML	0.5	0.225	1	330	330	444.444	1333.33	2310	577.201	baseline	baseline-transition-intervention
670	75-012	4	12								1.14	330	376.2	0	0	2633.4	0	baseline	baseline-transition-intervention
671	75-012	4	13								1.32	330	435.6	0	0	3049.2	0	baseline	baseline-transition-intervention
672	75-012	4	14								1.4	305	427	0	0	2989	0	baseline	baseline-transition-intervention
673	75-012	5	1	AB001	1	300	100	G	1	0.225	0.05	400	20	444.444	1333.33	140	9523.81	baseline	baseline-transition-intervention
674	75-012	5	2								0.09	370	33.3	0	0	233.1	0	baseline	baseline-transition-intervention
675	75-012	5	3	AB016	1	100	100	G	2	0.225	0.25	370	92.5	222.222	222.222	647.5	343.2	baseline	baseline-transition-intervention
676	75-012	5	4								0.43	360	154.8	0	0	1083.6	0	baseline	baseline-transition-intervention
677	75-012	5	5								0.53	360	190.8	0	0	1335.6	0	baseline	baseline-transition-intervention
678	75-012	5	6								0.63	360	226.8	0	0	1587.6	0	baseline	baseline-transition-intervention
679	75-012	5	7	AB206	1	100	100	G	1	0.225	0.69	360	248.4	444.444	444.444	1738.8	255.604	baseline	baseline-transition-intervention
680	75-012	5	8	AB011	3	200	100	G	0.9	0.225	0.74	360	266.4	493.827	987.654	1864.8	529.63	baseline	baseline-transition-intervention
681	75-012	5	8	AB164	3	200	100	G	1	0.225	0.74	360	266.4	444.444	888.889	1864.8	476.667	baseline	baseline-transition-intervention
682	75-012	5	8	AB192	3	100	50	ML	1.1	0.225	0.74	360	266.4	202.02	404.04	1864.8	216.667	baseline	baseline-transition-intervention
683	75-012	5	9								0.83	360	298.8	0	0	2091.6	0	baseline	baseline-transition-intervention
684	75-012	5	10								0.91	360	327.6	0	0	2293.2	0	baseline	baseline-transition-intervention
685	75-012	5	11								1	355	355	0	0	2485	0	baseline	baseline-transition-intervention
686	75-012	5	12								1.14	355	404.7	0	0	2832.9	0	baseline	baseline-transition-intervention
687	75-012	5	13								1.32	339	447.48	0	0	3132.36	0	baseline	baseline-transition-intervention
688	75-012	5	14								1.4	331	463.4	0	0	3243.8	0	baseline	baseline-transition-intervention
689	75-012	5	15								1.42	331	470.02	0	0	3290.14	0	baseline	baseline-transition-intervention
690	75-012	5	16								1.51	317	478.67	0	0	3350.69	0	baseline	baseline-transition-intervention
691	75-012	6	1	AB001	1	800	100	G	1	0.225	0.05	600	30	444.444	3555.56	210	16931.2	transition	baseline-transition-intervention
692	75-012	6	2								0.09	600	54	0	0	378	0	transition	baseline-transition-intervention
693	75-012	6	3	AB181	1	200	100	G	0.3	0.225	0.25	595	148.75	1481.48	2962.96	1041.25	2845.58	transition	baseline-transition-intervention
694	75-012	6	4	AB192	1	100	50	ML	1.1	0.225	0.43	595	255.85	202.02	404.04	1790.95	225.601	transition	baseline-transition-intervention
695	75-012	6	5	AB164	3	100	100	G	1	0.225	0.53	590	312.7	444.444	444.444	2188.9	203.045	transition	baseline-transition-intervention
696	75-012	6	5	AB012	3	100	100	G	4	0.225	0.53	590	312.7	111.111	111.111	2188.9	50.7612	transition	baseline-transition-intervention
697	75-012	6	5	AB011	3	100	100	G	0.9	0.225	0.53	590	312.7	493.827	493.827	2188.9	225.605	transition	baseline-transition-intervention
698	75-012	6	6								0.63	540	340.2	0	0	2381.4	0	transition	baseline-transition-intervention
699	75-012	6	7	AB012	2	100	100	G	4	0.225	0.69	540	372.6	111.111	111.111	2608.2	42.6007	transition	baseline-transition-intervention
700	75-012	6	7	AB011	2	100	100	G	0.9	0.225	0.69	540	372.6	493.827	493.827	2608.2	189.336	transition	baseline-transition-intervention
701	75-012	6	8								0.74	540	399.6	0	0	2797.2	0	transition	baseline-transition-intervention
702	75-012	6	9								0.83	540	448.2	0	0	3137.4	0	transition	baseline-transition-intervention
703	75-012	6	10	AB251	1	100	50	G	0.5	0.225	0.91	540	491.4	444.444	888.889	3439.8	258.413	transition	baseline-transition-intervention
704	75-012	6	11	AB011	2	100	100	G	0.9	0.225	1	540	540	493.827	493.827	3780	130.642	transition	baseline-transition-intervention
705	75-012	6	11	AB012	2	100	100	G	4	0.225	1	540	540	111.111	111.111	3780	29.3945	transition	baseline-transition-intervention
706	75-012	6	12								1.14	535	609.9	0	0	4269.3	0	transition	baseline-transition-intervention
707	75-012	6	13								1.32	530	699.6	0	0	4897.2	0	transition	baseline-transition-intervention
708	75-012	6	14								1.4	530	742	0	0	5194	0	transition	baseline-transition-intervention
709	75-012	6	15								1.42	520	738.4	0	0	5168.8	0	transition	baseline-transition-intervention
710	75-012	6	16								1.51	490	739.9	0	0	5179.3	0	transition	baseline-transition-intervention
711	75-012	6	17								1.56	456	711.36	0	0	4979.52	0	transition	baseline-transition-intervention
712	75-012	6	18								1.6	456	729.6	0	0	5107.2	0	transition	baseline-transition-intervention
713	75-012	7	1	AB001	1	500	100	G	1	0.225	0.05	600	30	444.444	2222.22	210	10582	intervention	baseline-transition-intervention
714	75-012	7	2								0.09	600	54	0	0	378	0	intervention	baseline-transition-intervention
715	75-012	7	3								0.25	590	147.5	0	0	1032.5	0	intervention	baseline-transition-intervention
716	75-012	7	4	AB181	1	200	100	G	0.3	0.225	0.43	570	245.1	1481.48	2962.96	1715.7	1726.97	intervention	baseline-transition-intervention
717	75-012	7	5								0.53	520	275.6	0	0	1929.2	0	intervention	baseline-transition-intervention
718	75-012	7	6	AB005	1	100	50	G	2	0.225	0.63	520	327.6	111.111	222.222	2293.2	96.9049	intervention	baseline-transition-intervention
719	75-012	7	7								0.69	520	358.8	0	0	2511.6	0	intervention	baseline-transition-intervention
720	75-012	7	8								0.74	518	383.32	0	0	2683.24	0	intervention	baseline-transition-intervention
721	75-012	7	9								0.83	500	415	0	0	2905	0	intervention	baseline-transition-intervention
722	75-012	7	10								0.91	500	455	0	0	3185	0	intervention	baseline-transition-intervention
723	75-012	7	11								1	490	490	0	0	3430	0	intervention	baseline-transition-intervention
724	75-012	7	12	AB239	2	300	100	G	3.5	0.063	1.14	460	524.4	453.515	1360.54	3670.8	370.64	intervention	baseline-transition-intervention
725	75-012	7	12	AB260	2	100	100	G	0.1	0.225	1.14	460	524.4	4444.44	4444.44	3670.8	1210.76	intervention	baseline-transition-intervention
726	75-012	7	13								1.32	400	528	0	0	3696	0	intervention	baseline-transition-intervention
727	75-012	7	14								1.4	395	553	0	0	3871	0	intervention	baseline-transition-intervention
728	75-012	7	15								1.42	395	560.9	0	0	3926.3	0	intervention	baseline-transition-intervention
729	75-012	7	16								1.51	375	566.25	0	0	3963.75	0	intervention	baseline-transition-intervention
730	75-012	7	17								1.56	312	486.72	0	0	3407.04	0	intervention	baseline-transition-intervention
731	75-012	7	18								1.6	250	400	0	0	2800	0	intervention	baseline-transition-intervention
732	75-012	7	19								1.69	200	338	0	0	2366	0	intervention	baseline-transition-intervention
733	75-012	7	20								1.77	170	300.9	0	0	2106.3	0	intervention	baseline-transition-intervention
734	75-012	8	1	AB001	1	300	100	G	1	0.225	0.05	714	35.7	444.444	1333.33	249.9	5335.47	intervention	baseline-transition-intervention
735	75-012	8	2								0.09	710	63.9	0	0	447.3	0	intervention	baseline-transition-intervention
736	75-012	8	3								0.25	705	176.25	0	0	1233.75	0	intervention	baseline-transition-intervention
737	75-012	8	4	AB027	1	200	100	G	2	0.225	0.43	635	273.05	222.222	444.444	1911.35	232.529	intervention	baseline-transition-intervention
738	75-012	8	5	AB288	1	100	100	G	NA	NA	0.53	600	318	0	0	2226	0	intervention	baseline-transition-intervention
739	75-012	8	6								0.63	450	283.5	0	0	1984.5	0	intervention	baseline-transition-intervention
740	75-012	8	7								0.69	250	172.5	0	0	1207.5	0	intervention	baseline-transition-intervention
741	75-012	8	8								0.74	90	66.6	0	0	466.2	0	intervention	baseline-transition-intervention
742	75-012	8	9								0.83	50	41.5	0	0	290.5	0	intervention	baseline-transition-intervention
743	75-012	8	10								0.91	15	13.65	0	0	95.55	0	intervention	baseline-transition-intervention
744	75-012	8	11								1	5	5	0	0	35	0	intervention	baseline-transition-intervention
745	75-012	8	12								1.14	3	3.42	0	0	23.94	0	intervention	baseline-transition-intervention
746	75-012	8	13								1.32	3	3.96	0	0	27.72	0	intervention	baseline-transition-intervention
747	75-012	8	14								1.4	3	4.2	0	0	29.4	0	intervention	baseline-transition-intervention
748	75-012	8	15								1.42	3	4.26	0	0	29.82	0	intervention	baseline-transition-intervention
749	75-013	1	1	AB015	1	20	20	G	1	0.225	0.05	150	7.5	88.8889	88.8889	52.5	1693.12	baseline	baseline-stop
750	75-013	1	2	AB014	1	10	10	G	1.3	0.225	0.09	148	13.32	34.188	34.188	93.24	366.667	baseline	baseline-stop
751	75-013	1	3								0.25	148	37	0	0	259	0	baseline	baseline-stop
752	75-013	1	4								0.43	148	63.64	0	0	445.48	0	baseline	baseline-stop
753	75-013	1	5								0.53	148	78.44	0	0	549.08	0	baseline	baseline-stop
754	75-013	1	6	AB024	3	100	100	G	0.5	0.225	0.63	148	93.24	888.889	888.889	652.68	1361.91	baseline	baseline-stop
755	75-013	1	6	AB070	3	40	100	ML	1.3	0.225	0.63	148	93.24	341.88	136.752	652.68	209.524	baseline	baseline-stop
756	75-013	1	7								0.69	148	102.12	0	0	714.84	0	baseline	baseline-stop
757	75-013	1	8								0.74	148	109.52	0	0	766.64	0	baseline	baseline-stop
758	75-013	1	9								0.83	148	122.84	0	0	859.88	0	baseline	baseline-stop
759	75-013	1	10	AB023	1	100	100	G	1	0.225	0.91	148	134.68	444.444	444.444	942.76	471.429	baseline	baseline-stop
760	75-013	1	11								1	148	148	0	0	1036	0	baseline	baseline-stop
761	75-013	1	12								1.14	142	161.88	0	0	1133.16	0	baseline	baseline-stop
762	75-013	1	13	AB024	1	100	100	G	0.5	0.225	1.32	142	187.44	888.889	888.889	1312.08	677.465	baseline	baseline-stop
763	75-013	1	14								1.4	142	198.8	0	0	1391.6	0	baseline	baseline-stop
764	75-013	1	15								1.42	118	167.56	0	0	1172.92	0	baseline	baseline-stop
765	75-013	1	16								1.51	74	111.74	0	0	782.18	0	baseline	baseline-stop
766	75-013	1	17								1.56	32	49.92	0	0	349.44	0	baseline	baseline-stop
767	75-013	2	1	AB015	1	20	20	G	1	0.225	0.05	200	10	88.8889	88.8889	70	1269.84	baseline	baseline-stop
768	75-013	2	2								0.09	200	18	0	0	126	0	baseline	baseline-stop
769	75-013	2	3	AB262	1	10	10	ML	NA	NA	0.25	200	50	0	0	350	0	baseline	baseline-stop
770	75-013	2	4								0.43	200	86	0	0	602	0	baseline	baseline-stop
771	75-013	2	5								0.53	200	106	0	0	742	0	baseline	baseline-stop
772	75-013	2	6								0.63	200	126	0	0	882	0	baseline	baseline-stop
773	75-013	2	7	AB188	1	100	100	G	0.6	0.225	0.69	200	138	740.741	740.741	966	766.812	baseline	baseline-stop
774	75-013	2	8								0.74	200	148	0	0	1036	0	baseline	baseline-stop
775	75-013	2	9								0.83	199	165.17	0	0	1156.19	0	baseline	baseline-stop
776	75-013	2	10								0.91	199	181.09	0	0	1267.63	0	baseline	baseline-stop
777	75-013	2	11								1	199	199	0	0	1393	0	baseline	baseline-stop
778	75-013	2	12	AB059	2	100	100	G	0.7	0.225	1.14	199	226.86	634.921	634.921	1588.02	399.819	baseline	baseline-stop
779	75-013	2	12	AB043	2	100	100	G	24.8	0.063	1.14	199	226.86	64.0041	64.0041	1588.02	40.3043	baseline	baseline-stop
780	75-013	2	13								1.32	183	241.56	0	0	1690.92	0	baseline	baseline-stop
781	75-013	2	14								1.4	135	189	0	0	1323	0	baseline	baseline-stop
782	75-013	2	15								1.42	85	120.7	0	0	844.9	0	baseline	baseline-stop
783	75-013	2	16								1.51	73	110.23	0	0	771.61	0	baseline	baseline-stop
784	75-013	2	17								1.56	49	76.44	0	0	535.08	0	baseline	baseline-stop
785	75-013	3	1	AB146	1	50	50	G	1	0.225	0.05	150	7.5	222.222	222.222	52.5	4232.8	baseline	baseline-stop
786	75-013	3	2								0.09	150	13.5	0	0	94.5	0	baseline	baseline-stop
787	75-013	3	3								0.25	150	37.5	0	0	262.5	0	baseline	baseline-stop
788	75-013	3	4								0.43	150	64.5	0	0	451.5	0	baseline	baseline-stop
789	75-013	3	5								0.53	150	79.5	0	0	556.5	0	baseline	baseline-stop
790	75-013	3	6								0.63	150	94.5	0	0	661.5	0	baseline	baseline-stop
791	75-013	3	7								0.69	150	103.5	0	0	724.5	0	baseline	baseline-stop
792	75-013	3	8								0.74	145	107.3	0	0	751.1	0	baseline	baseline-stop
793	75-013	3	9								0.83	140	116.2	0	0	813.4	0	baseline	baseline-stop
794	75-013	3	10								0.91	140	127.4	0	0	891.8	0	baseline	baseline-stop
795	75-013	3	11	AB188	1	100	100	G	0.6	0.225	1	140	140	740.741	740.741	980	755.858	baseline	baseline-stop
796	75-013	3	12								1.14	120	136.8	0	0	957.6	0	baseline	baseline-stop
797	75-013	3	13								1.32	83	109.56	0	0	766.92	0	baseline	baseline-stop
798	75-013	3	14								1.4	33	46.2	0	0	323.4	0	baseline	baseline-stop
799	75-013	3	15								1.42	33	46.86	0	0	328.02	0	baseline	baseline-stop
800	75-013	3	16								1.51	33	49.83	0	0	348.81	0	baseline	baseline-stop
801	75-013	3	17								1.56	33	51.48	0	0	360.36	0	baseline	baseline-stop
802	75-013	3	18								1.6	33	52.8	0	0	369.6	0	baseline	baseline-stop
803	75-013	3	19								1.69	33	55.77	0	0	390.39	0	baseline	baseline-stop
804	75-013	3	20								1.77	33	58.41	0	0	408.87	0	baseline	baseline-stop
805	75-014	1	1	AB001	2	200	100	G	1	0.225	0.05	300	15	444.444	888.889	105	8465.61	baseline	baseline-stop
806	75-014	1	1	AB002	2	100	100	G	1	0.225	0.05	300	15	444.444	444.444	105	4232.8	baseline	baseline-stop
807	75-014	1	2								0.09	285	25.65	0	0	179.55	0	baseline	baseline-stop
808	75-014	1	3								0.25	235	58.75	0	0	411.25	0	baseline	baseline-stop
809	75-014	1	4	AB016	1	10	10	G	2	0.225	0.43	233	100.19	22.2222	22.2222	701.33	31.6858	baseline	baseline-stop
810	75-014	1	5								0.53	231	122.43	0	0	857.01	0	baseline	baseline-stop
811	75-014	1	6								0.63	231	145.53	0	0	1018.71	0	baseline	baseline-stop
812	75-014	1	7								0.69	229	158.01	0	0	1106.07	0	baseline	baseline-stop
813	75-014	1	8								0.74	229	169.46	0	0	1186.22	0	baseline	baseline-stop
814	75-014	1	9								0.83	229	190.07	0	0	1330.49	0	baseline	baseline-stop
815	75-014	1	10								0.91	229	208.39	0	0	1458.73	0	baseline	baseline-stop
816	75-014	1	11								1	229	229	0	0	1603	0	baseline	baseline-stop
817	75-014	1	12	AB088	1	200	200	G	10	0.225	1.14	229	261.06	88.8889	88.8889	1827.42	48.6417	baseline	baseline-stop
818	75-014	1	13								1.32	229	302.28	0	0	2115.96	0	baseline	baseline-stop
819	75-014	1	14	AB089	1	200	100	G	2	0.225	1.4	227	317.8	222.222	444.444	2224.6	199.786	baseline	baseline-stop
820	75-014	1	15								1.42	224	318.08	0	0	2226.56	0	baseline	baseline-stop
821	75-014	1	16	AB003	1	100	100	G	0.5	0.225	1.51	221	333.71	888.889	888.889	2335.97	380.522	baseline	baseline-stop
822	75-014	1	17	AB003	1	100	100	G	0.5	0.225	1.56	190	296.4	888.889	888.889	2074.8	428.421	baseline	baseline-stop
823	75-014	2	1	AB025	1	50	100	G	1	0.225	0.05	306	15.3	444.444	222.222	107.1	2074.9	baseline	baseline-stop
824	75-014	2	2								0.09	302	27.18	0	0	190.26	0	baseline	baseline-stop
825	75-014	2	3								0.25	301	75.25	0	0	526.75	0	baseline	baseline-stop
826	75-014	2	4								0.43	300	129	0	0	903	0	baseline	baseline-stop
827	75-014	2	5								0.53	300	159	0	0	1113	0	baseline	baseline-stop
828	75-014	2	6								0.63	280	176.4	0	0	1234.8	0	baseline	baseline-stop
829	75-014	2	7								0.69	250	172.5	0	0	1207.5	0	baseline	baseline-stop
830	75-014	2	8								0.74	250	185	0	0	1295	0	baseline	baseline-stop
831	75-014	2	9								0.83	250	207.5	0	0	1452.5	0	baseline	baseline-stop
832	75-014	2	10								0.91	250	227.5	0	0	1592.5	0	baseline	baseline-stop
833	75-014	2	11								1	250	250	0	0	1750	0	baseline	baseline-stop
834	75-014	2	12								1.14	250	285	0	0	1995	0	baseline	baseline-stop
835	75-014	2	13								1.32	250	330	0	0	2310	0	baseline	baseline-stop
836	75-014	2	14								1.4	250	350	0	0	2450	0	baseline	baseline-stop
837	75-014	2	15								1.42	250	355	0	0	2485	0	baseline	baseline-stop
838	75-014	2	16								1.51	250	377.5	0	0	2642.5	0	baseline	baseline-stop
839	75-014	2	17								1.56	250	390	0	0	2730	0	baseline	baseline-stop
840	75-014	2	18	AB045	1	100	50	G	0.5	0.225	1.6	250	400	444.444	888.889	2800	317.46	baseline	baseline-stop
841	75-014	2	19								1.69	50	84.5	0	0	591.5	0	baseline	baseline-stop
842	75-014	2	20								1.77	49	86.73	0	0	607.11	0	baseline	baseline-stop
843	75-014	2	21								1.81	49	88.69	0	0	620.83	0	baseline	baseline-stop
844	75-014	2	22								1.86	49	91.14	0	0	637.98	0	baseline	baseline-stop
845	75-014	2	23								1.93	49	94.57	0	0	661.99	0	baseline	baseline-stop
846	75-014	2	24								2	49	98	0	0	686	0	baseline	baseline-stop
847	75-014	2	25								2.1	49	102.9	0	0	720.3	0	baseline	baseline-stop
848	75-015	1	1	AB001	1	100	100	G	1	0.225	0.05	204	10.2	444.444	444.444	71.4	6224.71	baseline	baseline-stop
849	75-015	1	2	AB263	1	50	1000	G	0.8	0.225	0.09	200	18	5555.56	277.778	126	2204.59	baseline	baseline-stop
850	75-015	1	3								0.25	184	46	0	0	322	0	baseline	baseline-stop
851	75-015	1	4								0.43	183	78.69	0	0	550.83	0	baseline	baseline-stop
852	75-015	1	5								0.53	183	96.99	0	0	678.93	0	baseline	baseline-stop
853	75-015	1	6								0.63	183	115.29	0	0	807.03	0	baseline	baseline-stop
854	75-015	1	7								0.69	181	124.89	0	0	874.23	0	baseline	baseline-stop
855	75-015	1	8	AB264	1	100	1000	G	NA	NA	0.74	179	132.46	0	0	927.22	0	baseline	baseline-stop
856	75-015	1	9								0.83	174	144.42	0	0	1010.94	0	baseline	baseline-stop
857	75-015	1	10								0.91	174	158.34	0	0	1108.38	0	baseline	baseline-stop
858	75-015	1	11								1	174	174	0	0	1218	0	baseline	baseline-stop
859	75-015	1	12								1.14	174	198.36	0	0	1388.52	0	baseline	baseline-stop
860	75-015	1	13								1.32	174	229.68	0	0	1607.76	0	baseline	baseline-stop
861	75-015	1	14								1.4	174	243.6	0	0	1705.2	0	baseline	baseline-stop
862	75-015	1	15								1.42	174	247.08	0	0	1729.56	0	baseline	baseline-stop
863	75-015	1	16								1.51	18	27.18	0	0	190.26	0	baseline	baseline-stop
864	75-015	1	17								1.56	18	28.08	0	0	196.56	0	baseline	baseline-stop
865	75-015	2	1	AB001	1	50	100	G	1	0.225	0.05	102	5.1	444.444	222.222	35.7	6224.71	baseline	baseline-stop
866	75-015	2	2	AB001	1	100	100	G	1	0.225	0.09	100	9	444.444	444.444	63	7054.67	baseline	baseline-stop
867	75-015	2	3								0.25	95	23.75	0	0	166.25	0	baseline	baseline-stop
868	75-015	2	4								0.43	95	40.85	0	0	285.95	0	baseline	baseline-stop
869	75-015	2	5								0.53	95	50.35	0	0	352.45	0	baseline	baseline-stop
870	75-015	2	6								0.63	90	56.7	0	0	396.9	0	baseline	baseline-stop
871	75-015	2	7								0.69	90	62.1	0	0	434.7	0	baseline	baseline-stop
872	75-015	2	8								0.74	90	66.6	0	0	466.2	0	baseline	baseline-stop
873	75-015	2	9								0.83	85	70.55	0	0	493.85	0	baseline	baseline-stop
874	75-015	2	10								0.91	83	75.53	0	0	528.71	0	baseline	baseline-stop
875	75-015	2	11								1	83	83	0	0	581	0	baseline	baseline-stop
876	75-015	2	12								1.14	83	94.62	0	0	662.34	0	baseline	baseline-stop
877	75-015	2	13								1.32	80	105.6	0	0	739.2	0	baseline	baseline-stop
878	75-015	2	14								1.4	80	112	0	0	784	0	baseline	baseline-stop
879	75-015	2	15								1.42	35	49.7	0	0	347.9	0	baseline	baseline-stop
880	75-016	1	1	AB001	1	100	100	G	1	0.225	0.05	200	10	444.444	444.444	70	6349.21	baseline	baseline-stop
881	75-016	1	2								0.09	200	18	0	0	126	0	baseline	baseline-stop
882	75-016	1	3								0.25	200	50	0	0	350	0	baseline	baseline-stop
883	75-016	1	4								0.43	200	86	0	0	602	0	baseline	baseline-stop
884	75-016	1	5								0.53	196	103.88	0	0	727.16	0	baseline	baseline-stop
885	75-016	1	6	AB007	2	100	100	G	1	0.225	0.63	196	123.48	444.444	444.444	864.36	514.189	baseline	baseline-stop
886	75-016	1	6	AB004	2	100	100	G	7.8	0.063	0.63	196	123.48	203.5	203.5	864.36	235.435	baseline	baseline-stop
887	75-016	1	7								0.69	170	117.3	0	0	821.1	0	baseline	baseline-stop
888	75-016	1	8								0.74	170	125.8	0	0	880.6	0	baseline	baseline-stop
889	75-016	1	9								0.83	170	141.1	0	0	987.7	0	baseline	baseline-stop
890	75-016	1	10								0.91	170	154.7	0	0	1082.9	0	baseline	baseline-stop
891	75-016	1	11								1	170	170	0	0	1190	0	baseline	baseline-stop
892	75-016	1	12	AB094	1	50	100	G	1	0.225	1.14	170	193.8	444.444	222.222	1356.6	163.808	baseline	baseline-stop
893	75-016	1	13								1.32	170	224.4	0	0	1570.8	0	baseline	baseline-stop
894	75-016	1	14								1.4	170	238	0	0	1666	0	baseline	baseline-stop
895	75-016	1	15								1.42	170	241.4	0	0	1689.8	0	baseline	baseline-stop
896	75-016	1	16								1.51	110	166.1	0	0	1162.7	0	baseline	baseline-stop
897	75-016	1	17								1.56	110	171.6	0	0	1201.2	0	baseline	baseline-stop
898	75-016	1	18								1.6	110	176	0	0	1232	0	baseline	baseline-stop
899	75-016	1	19								1.69	70	118.3	0	0	828.1	0	baseline	baseline-stop
900	75-016	1	20	AB159	1	30	100	G	7	0.063	1.77	70	123.9	226.757	68.0272	867.3	78.4356	baseline	baseline-stop
901	75-016	1	21	AB159	1	30	100	G	7	0.063	1.81	70	126.7	226.757	68.0272	886.9	76.7022	baseline	baseline-stop
902	75-016	2	1								0.05	200	10	0	0	70	0	baseline	baseline-stop
903	75-016	2	2	AB219	1	100	100	G	1	0.225	0.09	200	18	444.444	444.444	126	3527.34	baseline	baseline-stop
904	75-016	2	3								0.25	200	50	0	0	350	0	baseline	baseline-stop
905	75-016	2	4								0.43	200	86	0	0	602	0	baseline	baseline-stop
906	75-016	2	5								0.53	196	103.88	0	0	727.16	0	baseline	baseline-stop
907	75-016	2	6	AB003	1	100	100	G	0.5	0.225	0.63	196	123.48	888.889	888.889	864.36	1028.38	baseline	baseline-stop
908	75-016	2	7	AB176	1	50	100	G	33.1	0.063	0.69	196	135.24	47.9547	23.9774	946.68	25.3278	baseline	baseline-stop
909	75-016	2	8	AB176	1	50	100	G	33.1	0.063	0.74	196	145.04	47.9547	23.9774	1015.28	23.6165	baseline	baseline-stop
910	75-016	2	9								0.83	196	162.68	0	0	1138.76	0	baseline	baseline-stop
911	75-016	2	10								0.91	191	173.81	0	0	1216.67	0	baseline	baseline-stop
912	75-016	2	11								1	191	191	0	0	1337	0	baseline	baseline-stop
913	75-016	2	12	AB015	1	50	100	G	1	0.225	1.14	191	217.74	444.444	222.222	1524.18	145.798	baseline	baseline-stop
914	75-016	2	13	AB015	1	50	100	G	1	0.225	1.32	191	252.12	444.444	222.222	1764.84	125.916	baseline	baseline-stop
915	75-016	2	14								1.4	176	246.4	0	0	1724.8	0	baseline	baseline-stop
916	75-016	2	15								1.42	176	249.92	0	0	1749.44	0	baseline	baseline-stop
917	75-018	1	1	AB001	2	100	100	G	1	0.225	0.05	337	16.85	444.444	444.444	117.95	3768.07	baseline	baseline-stop
918	75-018	1	1	AB017	2	100	100	G	1	0.225	0.05	337	16.85	444.444	444.444	117.95	3768.07	baseline	baseline-stop
919	75-018	1	2								0.09	335	30.15	0	0	211.05	0	baseline	baseline-stop
920	75-018	1	3								0.25	335	83.75	0	0	586.25	0	baseline	baseline-stop
921	75-018	1	4								0.43	334	143.62	0	0	1005.34	0	baseline	baseline-stop
922	75-018	1	5								0.53	270	143.1	0	0	1001.7	0	baseline	baseline-stop
923	75-018	1	6								0.63	270	170.1	0	0	1190.7	0	baseline	baseline-stop
924	75-018	1	7								0.69	270	186.3	0	0	1304.1	0	baseline	baseline-stop
925	75-018	1	8								0.74	270	199.8	0	0	1398.6	0	baseline	baseline-stop
926	75-018	1	9								0.83	100	83	0	0	581	0	baseline	baseline-stop
927	75-018	1	10								0.91	100	91	0	0	637	0	baseline	baseline-stop
928	75-018	1	11								1	100	100	0	0	700	0	baseline	baseline-stop
929	75-018	1	12								1.14	100	114	0	0	798	0	baseline	baseline-stop
930	75-018	1	13								1.32	100	132	0	0	924	0	baseline	baseline-stop
931	75-018	1	14								1.4	100	140	0	0	980	0	baseline	baseline-stop
932	75-018	1	15								1.42	100	142	0	0	994	0	baseline	baseline-stop
933	75-018	1	16								1.51	100	151	0	0	1057	0	baseline	baseline-stop
934	75-018	1	17								1.56	100	156	0	0	1092	0	baseline	baseline-stop
935	75-018	1	18								1.6	100	160	0	0	1120	0	baseline	baseline-stop
936	75-018	1	19								1.69	100	169	0	0	1183	0	baseline	baseline-stop
937	75-018	1	20								1.77	100	177	0	0	1239	0	baseline	baseline-stop
938	75-018	1	21								1.81	100	181	0	0	1267	0	baseline	baseline-stop
939	75-018	1	22								1.86	100	186	0	0	1302	0	baseline	baseline-stop
940	75-018	1	23								1.93	80	154.4	0	0	1080.8	0	baseline	baseline-stop
941	75-019	1	1	AB001	1	100	100	G	1	0.225	0.05	102	5.1	444.444	444.444	35.7	12449.4	baseline	baseline-stop
942	75-019	1	2								0.09	97	8.73	0	0	61.11	0	baseline	baseline-stop
943	75-019	1	3								0.25	96	24	0	0	168	0	baseline	baseline-stop
944	75-019	1	4	AB005	1	25	50	G	2	0.225	0.43	96	41.28	111.111	55.5556	288.96	192.26	baseline	baseline-stop
945	75-019	1	5								0.53	95	50.35	0	0	352.45	0	baseline	baseline-stop
946	75-019	1	6								0.63	93	58.59	0	0	410.13	0	baseline	baseline-stop
947	75-019	1	7								0.69	92	63.48	0	0	444.36	0	baseline	baseline-stop
948	75-019	1	8	AB266	1	25	50	G	0.8	0.225	0.74	91	67.34	277.778	138.889	471.38	294.643	baseline	baseline-stop
949	75-019	1	9								0.83	91	75.53	0	0	528.71	0	baseline	baseline-stop
950	75-019	1	10	AB116	1	50	100	G	1	0.225	0.91	91	82.81	444.444	222.222	579.67	383.36	baseline	baseline-stop
951	75-019	1	11								1	91	91	0	0	637	0	baseline	baseline-stop
952	75-019	1	12								1.14	91	103.74	0	0	726.18	0	baseline	baseline-stop
953	75-019	1	13	AB033	1	100	100	G	16.5	0.063	1.32	91	120.12	96.2001	96.2001	840.84	114.41	baseline	baseline-stop
954	75-019	1	14	AB138	1	50	100	G	2	0.225	1.4	91	127.4	222.222	111.111	891.8	124.592	baseline	baseline-stop
955	75-019	1	15								1.42	9	12.78	0	0	89.46	0	baseline	baseline-stop
956	75-019	2	1	AB004	1	100	100	G	7.8	0.063	0.05	300	15	203.5	203.5	105	1938.1	baseline	baseline-stop
957	75-019	2	2	AB004	1	100	100	G	7.8	0.063	0.09	300	27	203.5	203.5	189	1076.72	baseline	baseline-stop
958	75-019	2	3								0.25	298	74.5	0	0	521.5	0	baseline	baseline-stop
959	75-019	2	4								0.43	295	126.85	0	0	887.95	0	baseline	baseline-stop
960	75-019	2	5	AB011	1	100	100	G	0.9	0.225	0.53	295	156.35	493.827	493.827	1094.45	451.21	baseline	baseline-stop
961	75-019	2	6	AB005	1	50	50	G	2	0.225	0.63	295	185.85	111.111	111.111	1300.95	85.4077	baseline	baseline-stop
962	75-019	2	7								0.69	294	202.86	0	0	1420.02	0	baseline	baseline-stop
963	75-019	2	8	AB012	1	100	100	G	4	0.225	0.74	294	217.56	111.111	111.111	1522.92	72.9593	baseline	baseline-stop
964	75-019	2	9								0.83	284	235.72	0	0	1650.04	0	baseline	baseline-stop
965	75-019	2	10	AB095	1	50	50	ML	0.7	0.225	0.91	284	258.44	317.46	317.46	1809.08	175.482	baseline	baseline-stop
966	75-019	2	11	AB160	1	100	100	G	1	0.225	1	283	283	444.444	444.444	1981	224.354	baseline	baseline-stop
967	75-019	2	12	AB160	1	100	100	G	1	0.225	1.14	281	320.34	444.444	444.444	2242.38	198.202	baseline	baseline-stop
968	75-019	2	13								1.32	280	369.6	0	0	2587.2	0	baseline	baseline-stop
969	75-019	2	14	AB123	1	100	100	G	0.8	0.225	1.4	265	371	555.556	555.556	2597	213.922	baseline	baseline-stop
970	75-019	2	15	AB123	1	100	100	G	0.8	0.225	1.42	260	369.2	555.556	555.556	2584.4	214.965	baseline	baseline-stop
971	75-019	2	16								1.51	250	377.5	0	0	2642.5	0	baseline	baseline-stop
972	75-019	2	17								1.56	200	312	0	0	2184	0	baseline	baseline-stop
973	75-020	1	1	AB001	1	200	100	G	1	0.225	0.05	700	35	444.444	888.889	245	3628.12	baseline	baseline-stop
974	75-020	1	2								0.09	695	62.55	0	0	437.85	0	baseline	baseline-stop
975	75-020	1	3								0.25	690	172.5	0	0	1207.5	0	baseline	baseline-stop
976	75-020	1	4								0.43	690	296.7	0	0	2076.9	0	baseline	baseline-stop
977	75-020	1	5								0.53	687	364.11	0	0	2548.77	0	baseline	baseline-stop
978	75-020	1	6								0.63	684	430.92	0	0	3016.44	0	baseline	baseline-stop
979	75-020	1	7	AB261	1	200	200	G	NA	NA	0.69	654	451.26	0	0	3158.82	0	baseline	baseline-stop
980	75-020	1	8								0.74	654	483.96	0	0	3387.72	0	baseline	baseline-stop
981	75-020	1	9								0.83	652	541.16	0	0	3788.12	0	baseline	baseline-stop
982	75-020	1	10	AB081	1	200	100	G	7	0.063	0.91	650	591.5	226.757	453.515	4140.5	109.531	baseline	baseline-stop
983	75-020	1	11								1	640	640	0	0	4480	0	baseline	baseline-stop
984	75-020	1	12								1.14	640	729.6	0	0	5107.2	0	baseline	baseline-stop
985	75-020	1	13								1.32	640	844.8	0	0	5913.6	0	baseline	baseline-stop
986	75-020	1	14								1.4	636	890.4	0	0	6232.8	0	baseline	baseline-stop
987	75-020	1	15								1.42	436	619.12	0	0	4333.84	0	baseline	baseline-stop
988	75-020	1	16								1.51	286	431.86	0	0	3023.02	0	baseline	baseline-stop
989	75-020	1	17								1.56	186	290.16	0	0	2031.12	0	baseline	baseline-stop
990	75-020	1	18								1.6	86	137.6	0	0	963.2	0	baseline	baseline-stop
991	75-020	2	1	AB001	1	100	100	G	1	0.225	0.05	300	15	444.444	444.444	105	4232.8	baseline	baseline-stop
992	75-020	2	2								0.09	290	26.1	0	0	182.7	0	baseline	baseline-stop
993	75-020	2	3								0.25	290	72.5	0	0	507.5	0	baseline	baseline-stop
994	75-020	2	4								0.43	290	124.7	0	0	872.9	0	baseline	baseline-stop
995	75-020	2	5								0.53	290	153.7	0	0	1075.9	0	baseline	baseline-stop
996	75-020	2	6								0.63	290	182.7	0	0	1278.9	0	baseline	baseline-stop
997	75-020	2	7								0.69	290	200.1	0	0	1400.7	0	baseline	baseline-stop
998	75-020	2	8								0.74	290	214.6	0	0	1502.2	0	baseline	baseline-stop
999	75-020	2	9								0.83	290	240.7	0	0	1684.9	0	baseline	baseline-stop
1000	75-020	2	10								0.91	290	263.9	0	0	1847.3	0	baseline	baseline-stop
1001	75-020	2	11								1	290	290	0	0	2030	0	baseline	baseline-stop
1002	75-020	2	12								1.14	290	330.6	0	0	2314.2	0	baseline	baseline-stop
1003	75-020	2	13								1.32	290	382.8	0	0	2679.6	0	baseline	baseline-stop
1004	75-020	2	14								1.4	290	406	0	0	2842	0	baseline	baseline-stop
1005	75-020	2	15								1.42	290	411.8	0	0	2882.6	0	baseline	baseline-stop
1006	75-020	2	16								1.51	290	437.9	0	0	3065.3	0	baseline	baseline-stop
1007	75-020	2	17								1.56	290	452.4	0	0	3166.8	0	baseline	baseline-stop
1008	75-020	2	18								1.6	290	464	0	0	3248	0	baseline	baseline-stop
1009	75-020	2	19								1.69	285	481.65	0	0	3371.55	0	baseline	baseline-stop
1010	75-020	2	20								1.77	245	433.65	0	0	3035.55	0	baseline	baseline-stop
1011	75-021	1	1	AB001	2	200	100	G	1	0.225	0.05	600	30	444.444	888.889	210	4232.8	baseline	baseline-intervention
1012	75-021	1	1	AB016	2	200	100	G	2	0.225	0.05	600	30	222.222	444.444	210	2116.4	baseline	baseline-intervention
1013	75-021	1	2	AB001	2	100	100	G	1	0.225	0.09	530	47.7	444.444	444.444	333.9	1331.07	baseline	baseline-intervention
1014	75-021	1	2	AB016	2	200	100	G	2	0.225	0.09	530	47.7	222.222	444.444	333.9	1331.07	baseline	baseline-intervention
1015	75-021	1	3	AB002	1	300	100	G	1	0.225	0.25	530	132.5	444.444	1333.33	927.5	1437.56	baseline	baseline-intervention
1016	75-021	1	4	AB063	1	150	50	G	0.5	0.225	0.43	530	227.9	444.444	1333.33	1595.3	835.788	baseline	baseline-intervention
1017	75-021	1	5								0.53	528	279.84	0	0	1958.88	0	baseline	baseline-intervention
1018	75-021	1	6								0.63	481	303.03	0	0	2121.21	0	baseline	baseline-intervention
1019	75-021	1	7								0.69	480	331.2	0	0	2318.4	0	baseline	baseline-intervention
1020	75-021	1	8								0.74	480	355.2	0	0	2486.4	0	baseline	baseline-intervention
1021	75-021	1	9								0.83	480	398.4	0	0	2788.8	0	baseline	baseline-intervention
1022	75-021	1	10								0.91	478	434.98	0	0	3044.86	0	baseline	baseline-intervention
1023	75-021	1	11								1	478	478	0	0	3346	0	baseline	baseline-intervention
1024	75-021	1	12								1.14	478	544.92	0	0	3814.44	0	baseline	baseline-intervention
1025	75-021	1	13								1.32	478	630.96	0	0	4416.72	0	baseline	baseline-intervention
1026	75-021	1	14								1.4	477	667.8	0	0	4674.6	0	baseline	baseline-intervention
1027	75-021	1	15								1.42	477	677.34	0	0	4741.38	0	baseline	baseline-intervention
1028	75-021	1	16								1.51	477	720.27	0	0	5041.89	0	baseline	baseline-intervention
1029	75-021	1	17								1.56	476	742.56	0	0	5197.92	0	baseline	baseline-intervention
1030	75-021	1	18								1.6	474	758.4	0	0	5308.8	0	baseline	baseline-intervention
1031	75-021	1	19								1.69	444	750.36	0	0	5252.52	0	baseline	baseline-intervention
1032	75-021	1	20								1.77	217	384.09	0	0	2688.63	0	baseline	baseline-intervention
1033	75-021	2	1	AB001	1	50	100	G	1	0.225	0.05	511	25.55	444.444	222.222	178.85	1242.51	baseline	baseline-intervention
1034	75-021	2	2	AB001	1	100	100	G	1	0.225	0.09	478	43.02	444.444	444.444	301.14	1475.87	baseline	baseline-intervention
1035	75-021	2	3	AB016	2	100	100	G	2	0.225	0.25	475	118.75	222.222	222.222	831.25	267.335	baseline	baseline-intervention
1036	75-021	2	3	AB001	2	100	100	G	1	0.225	0.25	475	118.75	444.444	444.444	831.25	534.67	baseline	baseline-intervention
1037	75-021	2	4	AB001	1	100	100	G	1	0.225	0.43	472	202.96	444.444	444.444	1420.72	312.83	baseline	baseline-intervention
1038	75-021	2	5								0.53	460	243.8	0	0	1706.6	0	baseline	baseline-intervention
1039	75-021	2	6								0.63	458	288.54	0	0	2019.78	0	baseline	baseline-intervention
1040	75-021	2	7								0.69	458	316.02	0	0	2212.14	0	baseline	baseline-intervention
1041	75-021	2	8	AB123	1	100	100	G	0.8	0.225	0.74	458	338.92	555.556	555.556	2372.44	234.171	baseline	baseline-intervention
1042	75-021	2	9								0.83	456	378.48	0	0	2649.36	0	baseline	baseline-intervention
1043	75-021	2	10								0.91	455	414.05	0	0	2898.35	0	baseline	baseline-intervention
1044	75-021	2	11								1	455	455	0	0	3185	0	baseline	baseline-intervention
1045	75-021	2	12								1.14	454	517.56	0	0	3622.92	0	baseline	baseline-intervention
1046	75-021	2	13	AB152	2	200	100	G	0.5	0.225	1.32	454	599.28	888.889	1777.78	4194.96	423.789	baseline	baseline-intervention
1047	75-021	2	13	AB153	2	200	100	G	20.7	0.063	1.32	454	599.28	76.6812	153.362	4194.96	36.5587	baseline	baseline-intervention
1048	75-021	2	14	AB154	1	100	100	G	1	0.225	1.4	454	635.6	444.444	444.444	4449.2	99.8931	baseline	baseline-intervention
1049	75-021	2	15								1.42	453	643.26	0	0	4502.82	0	baseline	baseline-intervention
1050	75-021	2	16								1.51	453	684.03	0	0	4788.21	0	baseline	baseline-intervention
1051	75-021	2	17								1.56	453	706.68	0	0	4946.76	0	baseline	baseline-intervention
1052	75-021	2	18								1.6	453	724.8	0	0	5073.6	0	baseline	baseline-intervention
1053	75-021	2	19								1.69	453	765.57	0	0	5358.99	0	baseline	baseline-intervention
1054	75-021	2	20								1.77	439	777.03	0	0	5439.21	0	baseline	baseline-intervention
1055	75-021	2	21								1.81	196	354.76	0	0	2483.32	0	baseline	baseline-intervention
1056	75-021	2	22								1.86	70	130.2	0	0	911.4	0	baseline	baseline-intervention
1057	75-021	3	1	AB001	1	50	100	G	1	0.225	0.05	710	35.5	444.444	222.222	248.5	894.254	baseline	baseline-intervention
1058	75-021	3	2	AB001	1	100	100	G	1	0.225	0.09	692	62.28	444.444	444.444	435.96	1019.46	baseline	baseline-intervention
1059	75-021	3	3								0.25	682	170.5	0	0	1193.5	0	baseline	baseline-intervention
1060	75-021	3	4	AB151	1	2	100	G	0.4	0.225	0.43	616	264.88	1111.11	22.2222	1854.16	11.9851	baseline	baseline-intervention
1061	75-021	3	5	AB151	1	3	100	G	0.4	0.225	0.53	612	324.36	1111.11	33.3333	2270.52	14.6809	baseline	baseline-intervention
1062	75-021	3	6	AB093	2	50	100	G	1	0.225	0.63	602	379.26	444.444	222.222	2654.82	83.7052	baseline	baseline-intervention
1063	75-021	3	6	AB151	2	10	100	G	0.4	0.225	0.63	602	379.26	1111.11	111.111	2654.82	41.8526	baseline	baseline-intervention
1064	75-021	3	7	AB093	1	50	100	G	1	0.225	0.69	590	407.1	444.444	222.222	2849.7	77.9809	baseline	baseline-intervention
1065	75-021	3	8	AB093	1	50	100	G	1	0.225	0.74	580	429.2	444.444	222.222	3004.4	73.9656	baseline	baseline-intervention
1066	75-021	3	9								0.83	570	473.1	0	0	3311.7	0	baseline	baseline-intervention
1067	75-021	3	10								0.91	565	514.15	0	0	3599.05	0	baseline	baseline-intervention
1068	75-021	3	11	AB173	1	100	100	ML	NA	NA	1	560	560	0	0	3920	0	baseline	baseline-intervention
1069	75-021	3	12	AB174	2	100	100	G	1	0.225	1.14	500	570	444.444	444.444	3990	111.39	baseline	baseline-intervention
1070	75-021	3	12	AB175	2	200	100	G	NA	NA	1.14	500	570	0	0	3990	0	baseline	baseline-intervention
1071	75-021	3	13								1.32	430	567.6	0	0	3973.2	0	baseline	baseline-intervention
1072	75-021	3	14								1.4	400	560	0	0	3920	0	baseline	baseline-intervention
1073	75-021	3	15								1.42	400	568	0	0	3976	0	baseline	baseline-intervention
1074	75-021	3	16								1.51	400	604	0	0	4228	0	baseline	baseline-intervention
1075	75-021	3	17	AB073	1	100	100	G	0.5	0.225	1.56	400	624	888.889	888.889	4368	203.5	baseline	baseline-intervention
1076	75-021	3	18								1.6	400	640	0	0	4480	0	baseline	baseline-intervention
1077	75-021	3	19								1.69	400	676	0	0	4732	0	baseline	baseline-intervention
1078	75-021	3	20								1.77	400	708	0	0	4956	0	baseline	baseline-intervention
1079	75-021	3	21								1.81	400	724	0	0	5068	0	baseline	baseline-intervention
1080	75-021	3	22								1.86	354	658.44	0	0	4609.08	0	baseline	baseline-intervention
1081	75-021	3	23								1.93	154	297.22	0	0	2080.54	0	baseline	baseline-intervention
1082	75-021	4	1	AB169	1	25	100	G	1	0.225	0.05	306	15.3	444.444	111.111	107.1	1037.45	baseline	baseline-intervention
1083	75-021	4	2	AB169	1	40	100	G	1	0.225	0.09	279	25.11	444.444	177.778	175.77	1011.42	baseline	baseline-intervention
1084	75-021	4	3	AB186	1	50	100	G	5	0.225	0.25	200	50	88.8889	44.4444	350	126.984	baseline	baseline-intervention
1085	75-021	4	4	AB186	1	58	100	G	5	0.225	0.43	90	38.7	88.8889	51.5556	270.9	190.312	baseline	baseline-intervention
1086	75-021	4	5								0.53	90	47.7	0	0	333.9	0	baseline	baseline-intervention
1087	75-021	4	6								0.63	90	56.7	0	0	396.9	0	baseline	baseline-intervention
1088	75-021	4	7								0.69	90	62.1	0	0	434.7	0	baseline	baseline-intervention
1089	75-021	4	8								0.74	90	66.6	0	0	466.2	0	baseline	baseline-intervention
1090	75-021	4	9								0.83	90	74.7	0	0	522.9	0	baseline	baseline-intervention
1091	75-021	4	10								0.91	90	81.9	0	0	573.3	0	baseline	baseline-intervention
1092	75-021	4	11								1	90	90	0	0	630	0	baseline	baseline-intervention
1093	75-021	4	12								1.14	90	102.6	0	0	718.2	0	baseline	baseline-intervention
1094	75-021	4	13								1.32	90	118.8	0	0	831.6	0	baseline	baseline-intervention
1095	75-021	4	14								1.4	90	126	0	0	882	0	baseline	baseline-intervention
1096	75-021	4	15								1.42	90	127.8	0	0	894.6	0	baseline	baseline-intervention
1097	75-021	4	16								1.51	90	135.9	0	0	951.3	0	baseline	baseline-intervention
1098	75-021	4	17								1.56	90	140.4	0	0	982.8	0	baseline	baseline-intervention
1099	75-021	4	18								1.6	90	144	0	0	1008	0	baseline	baseline-intervention
1100	75-021	4	19								1.69	90	152.1	0	0	1064.7	0	baseline	baseline-intervention
1101	75-021	4	20								1.77	90	159.3	0	0	1115.1	0	baseline	baseline-intervention
1102	75-021	4	21								1.81	90	162.9	0	0	1140.3	0	baseline	baseline-intervention
1103	75-021	5	1	AB233	2	50	100	G	3	0.225	0.05	570	28.5	148.148	74.0741	199.5	371.299	intervention	baseline-intervention
1104	75-021	5	1	AB008	2	50	100	G	2	0.225	0.05	570	28.5	222.222	111.111	199.5	556.948	intervention	baseline-intervention
1105	75-021	5	2	AB233	2	50	100	G	3	0.225	0.09	550	49.5	148.148	74.0741	346.5	213.778	intervention	baseline-intervention
1106	75-021	5	2	AB008	2	50	100	G	2	0.225	0.09	550	49.5	222.222	111.111	346.5	320.667	intervention	baseline-intervention
1107	75-021	5	3								0.25	520	130	0	0	910	0	intervention	baseline-intervention
1108	75-021	5	4								0.43	520	223.6	0	0	1565.2	0	intervention	baseline-intervention
1109	75-021	5	5								0.53	520	275.6	0	0	1929.2	0	intervention	baseline-intervention
1110	75-021	5	6								0.63	520	327.6	0	0	2293.2	0	intervention	baseline-intervention
1111	75-021	5	7								0.69	520	358.8	0	0	2511.6	0	intervention	baseline-intervention
1112	75-021	5	8								0.74	520	384.8	0	0	2693.6	0	intervention	baseline-intervention
1113	75-021	5	9								0.83	518	429.94	0	0	3009.58	0	intervention	baseline-intervention
1114	75-021	5	10								0.91	516	469.56	0	0	3286.92	0	intervention	baseline-intervention
1115	75-021	5	11								1	514	514	0	0	3598	0	intervention	baseline-intervention
1116	75-021	5	12								1.14	514	585.96	0	0	4101.72	0	intervention	baseline-intervention
1117	75-021	5	13	AB271	1	100	100	G	0.3	0.225	1.32	514	678.48	1481.48	1481.48	4749.36	311.933	intervention	baseline-intervention
1118	75-021	5	14								1.4	512	716.8	0	0	5017.6	0	intervention	baseline-intervention
1119	75-021	5	15								1.42	512	727.04	0	0	5089.28	0	intervention	baseline-intervention
1120	75-021	5	16								1.51	512	773.12	0	0	5411.84	0	intervention	baseline-intervention
1121	75-021	5	17								1.56	512	798.72	0	0	5591.04	0	intervention	baseline-intervention
1122	75-021	5	18								1.6	512	819.2	0	0	5734.4	0	intervention	baseline-intervention
1123	75-021	5	19								1.69	512	865.28	0	0	6056.96	0	intervention	baseline-intervention
1124	75-021	5	20								1.77	417	738.09	0	0	5166.63	0	intervention	baseline-intervention
1125	75-021	5	21								1.81	322	582.82	0	0	4079.74	0	intervention	baseline-intervention
1126	75-021	5	22								1.86	227	422.22	0	0	2955.54	0	intervention	baseline-intervention
1127	75-021	5	23								1.93	100	193	0	0	1351	0	intervention	baseline-intervention
1128	75-021	6	1	AB088	2	50	100	G	10	0.225	0.05	300	15	44.4444	22.2222	105	211.64	intervention	baseline-intervention
1129	75-021	6	1	AB253	2	50	100	G	1	0.225	0.05	300	15	444.444	222.222	105	2116.4	intervention	baseline-intervention
1130	75-021	6	2								0.09	295	26.55	0	0	185.85	0	intervention	baseline-intervention
1131	75-021	6	3								0.25	290	72.5	0	0	507.5	0	intervention	baseline-intervention
1132	75-021	6	4								0.43	290	124.7	0	0	872.9	0	intervention	baseline-intervention
1133	75-021	6	5								0.53	290	153.7	0	0	1075.9	0	intervention	baseline-intervention
1134	75-021	6	6								0.63	290	182.7	0	0	1278.9	0	intervention	baseline-intervention
1135	75-021	6	7								0.69	290	200.1	0	0	1400.7	0	intervention	baseline-intervention
1136	75-021	6	8								0.74	290	214.6	0	0	1502.2	0	intervention	baseline-intervention
1137	75-021	6	9	AB295	1	75	100	ML	1	0.225	0.83	290	240.7	444.444	333.333	1684.9	197.836	intervention	baseline-intervention
1138	75-021	6	10								0.91	290	263.9	0	0	1847.3	0	intervention	baseline-intervention
1139	75-021	6	11								1	290	290	0	0	2030	0	intervention	baseline-intervention
1140	75-021	6	12								1.14	290	330.6	0	0	2314.2	0	intervention	baseline-intervention
1141	75-021	6	13								1.32	290	382.8	0	0	2679.6	0	intervention	baseline-intervention
1142	75-021	6	14								1.4	290	406	0	0	2842	0	intervention	baseline-intervention
1143	75-021	6	15								1.42	290	411.8	0	0	2882.6	0	intervention	baseline-intervention
1144	75-021	6	16								1.51	290	437.9	0	0	3065.3	0	intervention	baseline-intervention
1145	75-021	6	17								1.56	290	452.4	0	0	3166.8	0	intervention	baseline-intervention
1146	75-021	6	18								1.6	290	464	0	0	3248	0	intervention	baseline-intervention
1147	75-021	6	19								1.69	290	490.1	0	0	3430.7	0	intervention	baseline-intervention
1148	75-021	7	1								0.05	306	15.3	0	0	107.1	0	intervention	baseline-intervention
1149	75-021	7	2	AB295	1	25	100	ML	1	0.225	0.09	298	26.82	444.444	111.111	187.74	591.835	intervention	baseline-intervention
1150	75-021	7	3								0.25	298	74.5	0	0	521.5	0	intervention	baseline-intervention
1151	75-021	7	4								0.43	298	128.14	0	0	896.98	0	intervention	baseline-intervention
1152	75-021	7	5								0.53	298	157.94	0	0	1105.58	0	intervention	baseline-intervention
1153	75-021	7	6								0.63	298	187.74	0	0	1314.18	0	intervention	baseline-intervention
1154	75-021	7	7								0.69	298	205.62	0	0	1439.34	0	intervention	baseline-intervention
1155	75-021	7	8								0.74	298	220.52	0	0	1543.64	0	intervention	baseline-intervention
1156	75-021	7	9								0.83	298	247.34	0	0	1731.38	0	intervention	baseline-intervention
1157	75-021	7	10								0.91	298	271.18	0	0	1898.26	0	intervention	baseline-intervention
1158	75-021	7	11								1	298	298	0	0	2086	0	intervention	baseline-intervention
1159	75-021	7	12								1.14	298	339.72	0	0	2378.04	0	intervention	baseline-intervention
1160	75-021	7	13								1.32	298	393.36	0	0	2753.52	0	intervention	baseline-intervention
1161	75-021	7	14								1.4	298	417.2	0	0	2920.4	0	intervention	baseline-intervention
1162	75-021	7	15								1.42	298	423.16	0	0	2962.12	0	intervention	baseline-intervention
1163	75-021	8	1								0.05	300	15	0	0	105	0	intervention	baseline-intervention
1164	75-021	8	2								0.09	290	26.1	0	0	182.7	0	intervention	baseline-intervention
1165	75-021	8	3								0.25	290	72.5	0	0	507.5	0	intervention	baseline-intervention
1166	75-021	8	4								0.43	290	124.7	0	0	872.9	0	intervention	baseline-intervention
1167	75-021	8	5								0.53	290	153.7	0	0	1075.9	0	intervention	baseline-intervention
1168	75-021	8	6								0.63	290	182.7	0	0	1278.9	0	intervention	baseline-intervention
1169	75-021	8	7								0.69	290	200.1	0	0	1400.7	0	intervention	baseline-intervention
1170	75-021	8	8								0.74	290	214.6	0	0	1502.2	0	intervention	baseline-intervention
1171	75-021	8	9								0.83	290	240.7	0	0	1684.9	0	intervention	baseline-intervention
1172	75-021	8	10								0.91	290	263.9	0	0	1847.3	0	intervention	baseline-intervention
1173	75-021	8	11								1	290	290	0	0	2030	0	intervention	baseline-intervention
1174	75-021	8	12								1.14	290	330.6	0	0	2314.2	0	intervention	baseline-intervention
1175	75-021	8	13								1.32	290	382.8	0	0	2679.6	0	intervention	baseline-intervention
1176	75-021	8	14								1.4	290	406	0	0	2842	0	intervention	baseline-intervention
1177	75-021	8	15								1.42	218	309.56	0	0	2166.92	0	intervention	baseline-intervention
1178	75-021	8	16								1.51	218	329.18	0	0	2304.26	0	intervention	baseline-intervention
1179	75-021	8	17								1.56	130	202.8	0	0	1419.6	0	intervention	baseline-intervention
1180	75-021	8	18								1.6	65	104	0	0	728	0	intervention	baseline-intervention
1181	75-021	9	1								0.05	306	15.3	0	0	107.1	0	intervention	baseline-intervention
1182	75-021	9	2								0.09	280	25.2	0	0	176.4	0	intervention	baseline-intervention
1183	75-021	9	3								0.25	280	70	0	0	490	0	intervention	baseline-intervention
1184	75-021	9	4								0.43	280	120.4	0	0	842.8	0	intervention	baseline-intervention
1185	75-021	9	5								0.53	280	148.4	0	0	1038.8	0	intervention	baseline-intervention
1186	75-021	9	6								0.63	280	176.4	0	0	1234.8	0	intervention	baseline-intervention
1187	75-021	9	7								0.69	280	193.2	0	0	1352.4	0	intervention	baseline-intervention
1188	75-021	9	8								0.74	280	207.2	0	0	1450.4	0	intervention	baseline-intervention
1189	75-021	9	9								0.83	280	232.4	0	0	1626.8	0	intervention	baseline-intervention
1190	75-021	9	10								0.91	280	254.8	0	0	1783.6	0	intervention	baseline-intervention
1191	75-021	9	11								1	280	280	0	0	1960	0	intervention	baseline-intervention
1192	75-021	9	12								1.14	280	319.2	0	0	2234.4	0	intervention	baseline-intervention
1193	75-021	9	13								1.32	280	369.6	0	0	2587.2	0	intervention	baseline-intervention
1194	75-021	9	14								1.4	280	392	0	0	2744	0	intervention	baseline-intervention
1195	75-021	9	15								1.42	280	397.6	0	0	2783.2	0	intervention	baseline-intervention
1196	75-021	9	16								1.51	280	422.8	0	0	2959.6	0	intervention	baseline-intervention
1197	75-021	9	17								1.56	280	436.8	0	0	3057.6	0	intervention	baseline-intervention
1198	75-021	9	18								1.6	100	160	0	0	1120	0	intervention	baseline-intervention
1199	75-022	1	1	AB001	1	100	100	G	1	0.225	0.05	400	20	444.444	444.444	140	3174.6	baseline	baseline-transition-intervention
1200	75-022	1	2	AB016	1	100	10	G	2	0.225	0.09	398	35.82	22.2222	222.222	250.74	886.266	baseline	baseline-transition-intervention
1201	75-022	1	3								0.25	357	89.25	0	0	624.75	0	baseline	baseline-transition-intervention
1202	75-022	1	4	AB016	1	100	10	G	2	0.225	0.43	350	150.5	22.2222	222.222	1053.5	210.937	baseline	baseline-transition-intervention
1203	75-022	1	5								0.53	340	180.2	0	0	1261.4	0	baseline	baseline-transition-intervention
1204	75-022	1	6								0.63	320	201.6	0	0	1411.2	0	baseline	baseline-transition-intervention
1205	75-022	1	7								0.69	306	211.14	0	0	1477.98	0	baseline	baseline-transition-intervention
1206	75-022	1	8								0.74	300	222	0	0	1554	0	baseline	baseline-transition-intervention
1207	75-022	1	9								0.83	300	249	0	0	1743	0	baseline	baseline-transition-intervention
1208	75-022	1	10								0.91	300	273	0	0	1911	0	baseline	baseline-transition-intervention
1209	75-022	1	11								1	300	300	0	0	2100	0	baseline	baseline-transition-intervention
1210	75-022	1	12								1.14	300	342	0	0	2394	0	baseline	baseline-transition-intervention
1211	75-022	1	13								1.32	300	396	0	0	2772	0	baseline	baseline-transition-intervention
1212	75-022	1	14								1.4	300	420	0	0	2940	0	baseline	baseline-transition-intervention
1213	75-022	1	15								1.42	300	426	0	0	2982	0	baseline	baseline-transition-intervention
1214	75-022	1	16								1.51	300	453	0	0	3171	0	baseline	baseline-transition-intervention
1215	75-022	1	17								1.56	300	468	0	0	3276	0	baseline	baseline-transition-intervention
1216	75-022	1	18								1.6	300	480	0	0	3360	0	baseline	baseline-transition-intervention
1217	75-022	1	19								1.69	300	507	0	0	3549	0	baseline	baseline-transition-intervention
1218	75-022	1	20								1.77	300	531	0	0	3717	0	baseline	baseline-transition-intervention
1219	75-022	1	21								1.81	87	157.47	0	0	1102.29	0	baseline	baseline-transition-intervention
1220	75-022	2	1	AB007	2	10	100	G	1	0.225	0.05	714	35.7	444.444	44.4444	249.9	177.849	baseline	baseline-transition-intervention
1221	75-022	2	1	AB001	2	100	100	G	1	0.225	0.05	714	35.7	444.444	444.444	249.9	1778.49	baseline	baseline-transition-intervention
1222	75-022	2	2								0.09	707	63.63	0	0	445.41	0	baseline	baseline-transition-intervention
1223	75-022	2	3	AB005	2	100	50	G	2	0.225	0.25	662	165.5	111.111	222.222	1158.5	191.819	baseline	baseline-transition-intervention
1224	75-022	2	3	AB001	2	100	100	G	1	0.225	0.25	662	165.5	444.444	444.444	1158.5	383.638	baseline	baseline-transition-intervention
1225	75-022	2	4								0.43	650	279.5	0	0	1956.5	0	baseline	baseline-transition-intervention
1226	75-022	2	5								0.53	630	333.9	0	0	2337.3	0	baseline	baseline-transition-intervention
1227	75-022	2	6								0.63	613	386.19	0	0	2703.33	0	baseline	baseline-transition-intervention
1228	75-022	2	7								0.69	602	415.38	0	0	2907.66	0	baseline	baseline-transition-intervention
1229	75-022	2	8	AB155	1	200	100	G	1	0.225	0.74	595	440.3	444.444	888.889	3082.1	288.404	baseline	baseline-transition-intervention
1230	75-022	2	9								0.83	592	491.36	0	0	3439.52	0	baseline	baseline-transition-intervention
1231	75-022	2	10	AB116	1	200	100	G	1	0.225	0.91	592	538.72	444.444	888.889	3771.04	235.715	baseline	baseline-transition-intervention
1232	75-022	2	11								1	589	589	0	0	4123	0	baseline	baseline-transition-intervention
1233	75-022	2	12								1.14	585	666.9	0	0	4668.3	0	baseline	baseline-transition-intervention
1234	75-022	2	13								1.32	584	770.88	0	0	5396.16	0	baseline	baseline-transition-intervention
1235	75-022	2	14								1.4	580	812	0	0	5684	0	baseline	baseline-transition-intervention
1236	75-022	2	15	AB176	1	300	100	G	33.1	0.063	1.42	578	820.76	47.9547	143.864	5745.32	25.0402	baseline	baseline-transition-intervention
1237	75-022	2	16								1.51	575	868.25	0	0	6077.75	0	baseline	baseline-transition-intervention
1238	75-022	2	17								1.56	573	893.88	0	0	6257.16	0	baseline	baseline-transition-intervention
1239	75-022	2	18								1.6	488	780.8	0	0	5465.6	0	baseline	baseline-transition-intervention
1240	75-022	2	19								1.69	309	522.21	0	0	3655.47	0	baseline	baseline-transition-intervention
1241	75-022	2	20								1.77	138	244.26	0	0	1709.82	0	baseline	baseline-transition-intervention
1242	75-022	3	1	AB002	1	50	100	G	1	0.225	0.05	612	30.6	444.444	222.222	214.2	1037.45	baseline	baseline-transition-intervention
1243	75-022	3	2	AB192	2	100	100	G	1.1	0.225	0.09	597	53.73	404.04	404.04	376.11	1074.26	baseline	baseline-transition-intervention
1244	75-022	3	2	AB002	2	100	100	G	1	0.225	0.09	597	53.73	444.444	444.444	376.11	1181.69	baseline	baseline-transition-intervention
1245	75-022	3	3	AB192	1	150	100	G	1.1	0.225	0.25	590	147.5	404.04	606.061	1032.5	586.984	baseline	baseline-transition-intervention
1246	75-022	3	4								0.43	560	240.8	0	0	1685.6	0	baseline	baseline-transition-intervention
1247	75-022	3	5								0.53	510	270.3	0	0	1892.1	0	baseline	baseline-transition-intervention
1248	75-022	3	6								0.63	490	308.7	0	0	2160.9	0	baseline	baseline-transition-intervention
1249	75-022	3	7								0.69	470	324.3	0	0	2270.1	0	baseline	baseline-transition-intervention
1250	75-022	3	8	AB214	1	100	100	G	0.3	0.225	0.74	460	340.4	1481.48	1481.48	2382.8	621.74	baseline	baseline-transition-intervention
1251	75-022	3	9								0.83	450	373.5	0	0	2614.5	0	baseline	baseline-transition-intervention
1252	75-022	3	10								0.91	445	404.95	0	0	2834.65	0	baseline	baseline-transition-intervention
1253	75-022	3	11								1	440	440	0	0	3080	0	baseline	baseline-transition-intervention
1254	75-022	3	12								1.14	440	501.6	0	0	3511.2	0	baseline	baseline-transition-intervention
1255	75-022	3	13								1.32	440	580.8	0	0	4065.6	0	baseline	baseline-transition-intervention
1256	75-022	3	14								1.4	440	616	0	0	4312	0	baseline	baseline-transition-intervention
1257	75-022	3	15								1.42	440	624.8	0	0	4373.6	0	baseline	baseline-transition-intervention
1258	75-022	3	16								1.51	440	664.4	0	0	4650.8	0	baseline	baseline-transition-intervention
1259	75-022	3	17								1.56	440	686.4	0	0	4804.8	0	baseline	baseline-transition-intervention
1260	75-022	3	18								1.6	167	267.2	0	0	1870.4	0	baseline	baseline-transition-intervention
1261	75-022	4	1	AB001	1	30	100	G	1	0.225	0.05	612	30.6	444.444	133.333	214.2	622.471	transition	baseline-transition-intervention
1262	75-022	4	2	AB001	1	70	100	G	1	0.225	0.09	566	50.94	444.444	311.111	356.58	872.486	transition	baseline-transition-intervention
1263	75-022	4	3	AB192	1	50	50	ML	1.1	0.225	0.25	551	137.75	202.02	202.02	964.25	209.51	transition	baseline-transition-intervention
1264	75-022	4	4								0.43	531	228.33	0	0	1598.31	0	transition	baseline-transition-intervention
1265	75-022	4	5								0.53	506	268.18	0	0	1877.26	0	transition	baseline-transition-intervention
1266	75-022	4	6	AB192	1	100	50	ML	1.1	0.225	0.63	476	299.88	202.02	404.04	2099.16	192.477	transition	baseline-transition-intervention
1267	75-022	4	7								0.69	461	318.09	0	0	2226.63	0	transition	baseline-transition-intervention
1268	75-022	4	8								0.74	446	330.04	0	0	2310.28	0	transition	baseline-transition-intervention
1269	75-022	4	9								0.83	426	353.58	0	0	2475.06	0	transition	baseline-transition-intervention
1270	75-022	4	10								0.91	422	384.02	0	0	2688.14	0	transition	baseline-transition-intervention
1271	75-022	4	11								1	420	420	0	0	2940	0	transition	baseline-transition-intervention
1272	75-022	4	12								1.14	420	478.8	0	0	3351.6	0	transition	baseline-transition-intervention
1273	75-022	4	13								1.32	415	547.8	0	0	3834.6	0	transition	baseline-transition-intervention
1274	75-022	4	14								1.4	410	574	0	0	4018	0	transition	baseline-transition-intervention
1275	75-022	4	15								1.42	410	582.2	0	0	4075.4	0	transition	baseline-transition-intervention
1276	75-022	4	16								1.51	408	616.08	0	0	4312.56	0	transition	baseline-transition-intervention
1277	75-022	4	17								1.56	406	633.36	0	0	4433.52	0	transition	baseline-transition-intervention
1278	75-022	4	18								1.6	406	649.6	0	0	4547.2	0	transition	baseline-transition-intervention
1279	75-022	4	19								1.69	247	417.43	0	0	2922.01	0	transition	baseline-transition-intervention
1280	75-022	4	20								1.77	184	325.68	0	0	2279.76	0	transition	baseline-transition-intervention
1281	75-022	5	1	AB001	1	50	100	G	1	0.225	0.05	306	15.3	444.444	222.222	107.1	2074.9	intervention	baseline-transition-intervention
1282	75-022	5	2	AB001	1	100	100	G	1	0.225	0.09	300	27	444.444	444.444	189	2351.56	intervention	baseline-transition-intervention
1283	75-022	5	3								0.25	295	73.75	0	0	516.25	0	intervention	baseline-transition-intervention
1284	75-022	5	4								0.43	295	126.85	0	0	887.95	0	intervention	baseline-transition-intervention
1285	75-022	5	5								0.53	283	149.99	0	0	1049.93	0	intervention	baseline-transition-intervention
1286	75-022	5	6								0.63	283	178.29	0	0	1248.03	0	intervention	baseline-transition-intervention
1287	75-022	5	7								0.69	280	193.2	0	0	1352.4	0	intervention	baseline-transition-intervention
1288	75-022	5	8	AB297	1	100	50	ML	1	0.225	0.74	277	204.98	222.222	444.444	1434.86	309.748	intervention	baseline-transition-intervention
1289	75-022	5	9								0.83	276	229.08	0	0	1603.56	0	intervention	baseline-transition-intervention
1290	75-022	5	10	AB298	1	100	100	G	0.5	0.225	0.91	276	251.16	888.889	888.889	1758.12	505.591	intervention	baseline-transition-intervention
1291	75-022	5	11								1	276	276	0	0	1932	0	intervention	baseline-transition-intervention
1292	75-022	5	12								1.14	276	314.64	0	0	2202.48	0	intervention	baseline-transition-intervention
1293	75-022	5	13								1.32	276	364.32	0	0	2550.24	0	intervention	baseline-transition-intervention
1294	75-022	5	14								1.4	276	386.4	0	0	2704.8	0	intervention	baseline-transition-intervention
1295	75-022	5	15								1.42	276	391.92	0	0	2743.44	0	intervention	baseline-transition-intervention
1296	75-022	5	16								1.51	276	416.76	0	0	2917.32	0	intervention	baseline-transition-intervention
1297	75-022	5	17								1.56	276	430.56	0	0	3013.92	0	intervention	baseline-transition-intervention
1298	75-022	5	18								1.6	182	291.2	0	0	2038.4	0	intervention	baseline-transition-intervention
1299	75-022	5	19								1.69	105	177.45	0	0	1242.15	0	intervention	baseline-transition-intervention
1300	75-023	1	1	AB001	1	100	100	G	1	0.225	0.05	230	11.5	444.444	444.444	80.5	5521.05	baseline	baseline-stop
1301	75-023	1	2	AB001	1	100	100	G	1	0.225	0.09	220	19.8	444.444	444.444	138.6	3206.67	baseline	baseline-stop
1302	75-023	1	3	AB016	1	30	10	G	2	0.225	0.25	218	54.5	22.2222	66.6667	381.5	174.749	baseline	baseline-stop
1303	75-023	1	4								0.43	217	93.31	0	0	653.17	0	baseline	baseline-stop
1304	75-023	1	5								0.53	215	113.95	0	0	797.65	0	baseline	baseline-stop
1305	75-023	1	6								0.63	215	135.45	0	0	948.15	0	baseline	baseline-stop
1306	75-023	1	7	AB004	1	25	5	G	7.8	0.063	0.69	208	143.52	10.175	50.8751	1004.64	50.6401	baseline	baseline-stop
1307	75-023	1	8	AB073	1	100	100	G	0.5	0.225	0.74	208	153.92	888.889	888.889	1077.44	825.001	baseline	baseline-stop
1308	75-023	1	9								0.83	203	168.49	0	0	1179.43	0	baseline	baseline-stop
1309	75-023	1	10								0.91	203	184.73	0	0	1293.11	0	baseline	baseline-stop
1310	75-023	1	11								1	199	199	0	0	1393	0	baseline	baseline-stop
1311	75-023	1	12	AB016	1	100	100	G	2	0.225	1.14	195	222.3	222.222	222.222	1556.1	142.807	baseline	baseline-stop
1312	75-023	1	13								1.32	193	254.76	0	0	1783.32	0	baseline	baseline-stop
1313	75-023	1	14	AB016	2	100	100	G	2	0.225	1.4	183	256.2	222.222	222.222	1793.4	123.911	baseline	baseline-stop
1314	75-023	1	14	AB095	2	100	100	ML	0.7	0.225	1.4	183	256.2	634.921	634.921	1793.4	354.032	baseline	baseline-stop
1315	75-023	1	14	AB073	2	100	100	G	0.5	0.225	1.4	183	256.2	888.889	888.889	1793.4	495.645	baseline	baseline-stop
1316	75-023	1	15								1.42	113	160.46	0	0	1123.22	0	baseline	baseline-stop
1317	75-023	1	16								1.51	53	80.03	0	0	560.21	0	baseline	baseline-stop
1318	75-023	1	17								1.56	16	24.96	0	0	174.72	0	baseline	baseline-stop
1319	75-025	1	1	AB258	3	3	100	G	NA	NA	0.05	300	15	0	0	105	0	baseline	baseline-stop
1320	75-025	1	1	AB090	3	50	100	G	20	0.225	0.05	300	15	22.2222	11.1111	105	105.82	baseline	baseline-stop
1321	75-025	1	1	AB091	3	50	100	G	2	0.225	0.05	300	15	222.222	111.111	105	1058.2	baseline	baseline-stop
1322	75-025	1	2	AB090	3	50	100	G	20	0.225	0.09	296	26.64	22.2222	11.1111	186.48	59.5834	baseline	baseline-stop
1323	75-025	1	2	AB088	3	2	100	G	10	0.225	0.09	296	26.64	44.4444	0.888889	186.48	4.76667	baseline	baseline-stop
1324	75-025	1	2	AB091	3	50	100	G	2	0.225	0.09	296	26.64	222.222	111.111	186.48	595.834	baseline	baseline-stop
1325	75-025	1	3	AB016	1	2	100	G	2	0.225	0.25	293	73.25	222.222	4.44444	512.75	8.66786	baseline	baseline-stop
1326	75-025	1	4	AB016	2	4	100	G	2	0.225	0.43	276	118.68	222.222	8.88889	830.76	10.6997	baseline	baseline-stop
1327	75-025	1	4	AB088	2	4	100	G	10	0.225	0.43	276	118.68	44.4444	1.77778	830.76	2.13994	baseline	baseline-stop
1328	75-025	1	5	AB016	1	6	100	G	2	0.225	0.53	276	146.28	222.222	13.3333	1023.96	13.0213	baseline	baseline-stop
1329	75-025	1	6								0.63	270	170.1	0	0	1190.7	0	baseline	baseline-stop
1330	75-025	1	7	AB091	2	50	100	G	2	0.225	0.69	263	181.47	222.222	111.111	1270.29	87.4691	baseline	baseline-stop
1331	75-025	1	7	AB090	2	50	100	G	20	0.225	0.69	263	181.47	22.2222	11.1111	1270.29	8.74691	baseline	baseline-stop
1332	75-025	1	8	AB088	1	10	100	G	10	0.225	0.74	263	194.62	44.4444	4.44444	1362.34	3.26236	baseline	baseline-stop
1333	75-025	1	9	AB111	2	100	100	ML	NA	NA	0.83	263	218.29	0	0	1528.03	0	baseline	baseline-stop
1334	75-025	1	9	AB112	2	100	100	G	3	0.225	0.83	263	218.29	148.148	148.148	1528.03	96.9537	baseline	baseline-stop
1335	75-025	1	10								0.91	263	239.33	0	0	1675.31	0	baseline	baseline-stop
1336	75-025	1	11								1	263	263	0	0	1841	0	baseline	baseline-stop
1337	75-025	1	12								1.14	263	299.82	0	0	2098.74	0	baseline	baseline-stop
1338	75-025	1	13								1.32	263	347.16	0	0	2430.12	0	baseline	baseline-stop
1339	75-025	1	14	AB113	1	50	100	G	2	0.225	1.4	263	368.2	222.222	111.111	2577.4	43.1098	baseline	baseline-stop
1340	75-025	1	15								1.42	263	373.46	0	0	2614.22	0	baseline	baseline-stop
1341	75-025	1	16								1.51	263	397.13	0	0	2779.91	0	baseline	baseline-stop
1342	75-025	1	17								1.56	263	410.28	0	0	2871.96	0	baseline	baseline-stop
1343	75-025	1	18								1.6	173	276.8	0	0	1937.6	0	baseline	baseline-stop
1344	75-025	1	19								1.69	133	224.77	0	0	1573.39	0	baseline	baseline-stop
1345	75-025	1	20								1.77	63	111.51	0	0	780.57	0	baseline	baseline-stop
1346	75-025	1	21								1.81	43	77.83	0	0	544.81	0	baseline	baseline-stop
1347	75-026	1	1	AB001	1	100	100	G	1	0.225	0.05	250	12.5	444.444	444.444	87.5	5079.37	baseline	baseline-stop
1348	75-026	1	2								0.09	250	22.5	0	0	157.5	0	baseline	baseline-stop
1349	75-026	1	3	AB001	1	150	100	G	1	0.225	0.25	250	62.5	444.444	666.667	437.5	1523.81	baseline	baseline-stop
1350	75-026	1	4								0.43	250	107.5	0	0	752.5	0	baseline	baseline-stop
1351	75-026	1	5								0.53	246	130.38	0	0	912.66	0	baseline	baseline-stop
1352	75-026	1	6								0.63	246	154.98	0	0	1084.86	0	baseline	baseline-stop
1353	75-026	1	7	AB002	1	100	100	G	1	0.225	0.69	238	164.22	444.444	444.444	1149.54	386.628	baseline	baseline-stop
1354	75-026	1	8								0.74	238	176.12	0	0	1232.84	0	baseline	baseline-stop
1355	75-026	1	9								0.83	238	197.54	0	0	1382.78	0	baseline	baseline-stop
1356	75-026	1	10								0.91	238	216.58	0	0	1516.06	0	baseline	baseline-stop
1357	75-026	1	11								1	238	238	0	0	1666	0	baseline	baseline-stop
1358	75-026	1	12								1.14	238	271.32	0	0	1899.24	0	baseline	baseline-stop
1359	75-026	1	13								1.32	238	314.16	0	0	2199.12	0	baseline	baseline-stop
1360	75-026	1	14	AB009	1	200	100	G	4	0.225	1.4	238	333.2	111.111	222.222	2332.4	95.2762	baseline	baseline-stop
1361	75-026	1	15								1.42	238	337.96	0	0	2365.72	0	baseline	baseline-stop
1362	75-026	1	16								1.51	386	582.86	0	0	4080.02	0	baseline	baseline-stop
1363	75-026	1	17								1.56	90	140.4	0	0	982.8	0	baseline	baseline-stop
1364	75-026	1	18								1.6	89	142.4	0	0	996.8	0	baseline	baseline-stop
1365	75-026	1	19								1.69	89	150.41	0	0	1052.87	0	baseline	baseline-stop
1366	75-026	2	1	AB001	1	30	100	G	1	0.225	0.05	100	5	444.444	133.333	35	3809.52	baseline	baseline-stop
1367	75-026	2	2								0.09	99	8.91	0	0	62.37	0	baseline	baseline-stop
1368	75-026	2	3								0.25	99	24.75	0	0	173.25	0	baseline	baseline-stop
1369	75-026	2	4								0.43	99	42.57	0	0	297.99	0	baseline	baseline-stop
1370	75-026	2	5								0.53	99	52.47	0	0	367.29	0	baseline	baseline-stop
1371	75-026	2	6								0.63	99	62.37	0	0	436.59	0	baseline	baseline-stop
1372	75-026	2	7								0.69	99	68.31	0	0	478.17	0	baseline	baseline-stop
1373	75-026	2	8								0.74	99	73.26	0	0	512.82	0	baseline	baseline-stop
1374	75-026	2	9								0.83	99	82.17	0	0	575.19	0	baseline	baseline-stop
1375	75-026	2	10	AB196	1	100	100	G	1	0.225	0.91	99	90.09	444.444	444.444	630.63	704.763	baseline	baseline-stop
1376	75-026	2	11								1	99	99	0	0	693	0	baseline	baseline-stop
1377	75-026	2	12								1.14	99	112.86	0	0	790.02	0	baseline	baseline-stop
1378	75-026	2	13								1.32	98	129.36	0	0	905.52	0	baseline	baseline-stop
1379	75-026	2	14								1.4	98	137.2	0	0	960.4	0	baseline	baseline-stop
1380	75-026	2	15								1.42	98	139.16	0	0	974.12	0	baseline	baseline-stop
1381	75-026	2	16								1.51	98	147.98	0	0	1035.86	0	baseline	baseline-stop
1382	75-026	2	17								1.56	98	152.88	0	0	1070.16	0	baseline	baseline-stop
1383	75-027	1	1								0.05	714	35.7	0	0	249.9	0	baseline	baseline-control
1384	75-027	1	2								0.09	680	61.2	0	0	428.4	0	baseline	baseline-control
1385	75-027	1	3	AB064	1	200	100	G	1	0.225	0.25	680	170	444.444	888.889	1190	746.965	baseline	baseline-control
1386	75-027	1	4	AB066	1	300	100	G	1	0.225	0.43	680	292.4	444.444	1333.33	2046.8	651.423	baseline	baseline-control
1387	75-027	1	5								0.53	678	359.34	0	0	2515.38	0	baseline	baseline-control
1388	75-027	1	6								0.63	670	422.1	0	0	2954.7	0	baseline	baseline-control
1389	75-027	1	7								0.69	670	462.3	0	0	3236.1	0	baseline	baseline-control
1390	75-027	1	8								0.74	670	495.8	0	0	3470.6	0	baseline	baseline-control
1391	75-027	1	9								0.83	670	556.1	0	0	3892.7	0	baseline	baseline-control
1392	75-027	1	10								0.91	670	609.7	0	0	4267.9	0	baseline	baseline-control
1393	75-027	1	11								1	670	670	0	0	4690	0	baseline	baseline-control
1394	75-027	1	12								1.14	670	763.8	0	0	5346.6	0	baseline	baseline-control
1395	75-027	1	13								1.32	670	884.4	0	0	6190.8	0	baseline	baseline-control
1396	75-027	1	14								1.4	670	938	0	0	6566	0	baseline	baseline-control
1397	75-027	1	15								1.42	670	951.4	0	0	6659.8	0	baseline	baseline-control
1398	75-027	1	16								1.51	670	1011.7	0	0	7081.9	0	baseline	baseline-control
1399	75-027	1	17								1.56	670	1045.2	0	0	7316.4	0	baseline	baseline-control
1400	75-027	1	18								1.6	470	752	0	0	5264	0	baseline	baseline-control
1401	75-027	1	19								1.69	220	371.8	0	0	2602.6	0	baseline	baseline-control
1402	75-027	1	20								1.77	110	194.7	0	0	1362.9	0	baseline	baseline-control
1403	75-027	2	1								0.05	450	22.5	0	0	157.5	0	baseline	baseline-control
1404	75-027	2	2								0.09	400	36	0	0	252	0	baseline	baseline-control
1405	75-027	2	3	AB064	1	200	100	G	1	0.225	0.25	395	98.75	444.444	888.889	691.25	1285.92	baseline	baseline-control
1406	75-027	2	4	AB066	1	300	100	G	1	0.225	0.43	390	167.7	444.444	1333.33	1173.9	1135.82	baseline	baseline-control
1407	75-027	2	5								0.53	390	206.7	0	0	1446.9	0	baseline	baseline-control
1408	75-027	2	6								0.63	370	233.1	0	0	1631.7	0	baseline	baseline-control
1409	75-027	2	7								0.69	370	255.3	0	0	1787.1	0	baseline	baseline-control
1410	75-027	2	8								0.74	370	273.8	0	0	1916.6	0	baseline	baseline-control
1411	75-027	2	9								0.83	370	307.1	0	0	2149.7	0	baseline	baseline-control
1412	75-027	2	10								0.91	370	336.7	0	0	2356.9	0	baseline	baseline-control
1413	75-027	2	11								1	368	368	0	0	2576	0	baseline	baseline-control
1414	75-027	2	12								1.14	365	416.1	0	0	2912.7	0	baseline	baseline-control
1415	75-027	2	13								1.32	365	481.8	0	0	3372.6	0	baseline	baseline-control
1416	75-027	2	14								1.4	365	511	0	0	3577	0	baseline	baseline-control
1417	75-027	2	15								1.42	365	518.3	0	0	3628.1	0	baseline	baseline-control
1418	75-027	2	16								1.51	365	551.15	0	0	3858.05	0	baseline	baseline-control
1419	75-027	2	17								1.56	365	569.4	0	0	3985.8	0	baseline	baseline-control
1420	75-027	2	18								1.6	365	584	0	0	4088	0	baseline	baseline-control
1421	75-027	2	19								1.69	250	422.5	0	0	2957.5	0	baseline	baseline-control
1422	75-027	2	20								1.77	130	230.1	0	0	1610.7	0	baseline	baseline-control
1423	75-027	3	1								0.05	700	35	0	0	245	0	baseline	baseline-control
1424	75-027	3	2								0.09	695	62.55	0	0	437.85	0	baseline	baseline-control
1425	75-027	3	3	AB064	1	200	100	G	1	0.225	0.25	690	172.5	444.444	888.889	1207.5	736.14	baseline	baseline-control
1426	75-027	3	4	AB066	1	300	100	G	1	0.225	0.43	690	296.7	444.444	1333.33	2076.9	641.982	baseline	baseline-control
1427	75-027	3	5								0.53	690	365.7	0	0	2559.9	0	baseline	baseline-control
1428	75-027	3	6								0.63	687	432.81	0	0	3029.67	0	baseline	baseline-control
1429	75-027	3	7								0.69	685	472.65	0	0	3308.55	0	baseline	baseline-control
1430	75-027	3	8								0.74	685	506.9	0	0	3548.3	0	baseline	baseline-control
1431	75-027	3	9								0.83	685	568.55	0	0	3979.85	0	baseline	baseline-control
1432	75-027	3	10								0.91	685	623.35	0	0	4363.45	0	baseline	baseline-control
1433	75-027	3	11								1	683	683	0	0	4781	0	baseline	baseline-control
1434	75-027	3	12								1.14	683	778.62	0	0	5450.34	0	baseline	baseline-control
1435	75-027	3	13								1.32	683	901.56	0	0	6310.92	0	baseline	baseline-control
1436	75-027	3	14								1.4	683	956.2	0	0	6693.4	0	baseline	baseline-control
1437	75-027	3	15								1.42	683	969.86	0	0	6789.02	0	baseline	baseline-control
1438	75-027	3	16								1.51	683	1031.33	0	0	7219.31	0	baseline	baseline-control
1439	75-027	3	17								1.56	633	987.48	0	0	6912.36	0	baseline	baseline-control
1440	75-027	3	18								1.6	533	852.8	0	0	5969.6	0	baseline	baseline-control
1441	75-027	3	19								1.69	483	816.27	0	0	5713.89	0	baseline	baseline-control
1442	75-027	3	20								1.77	350	619.5	0	0	4336.5	0	baseline	baseline-control
1443	75-027	3	21								1.81	300	543	0	0	3801	0	baseline	baseline-control
1444	75-027	3	22								1.86	250	465	0	0	3255	0	baseline	baseline-control
1445	75-027	3	23								1.93	70	135.1	0	0	945.7	0	baseline	baseline-control
1446	75-027	4	1								0.05	800	40	0	0	280	0	baseline	baseline-control
1447	75-027	4	2								0.09	764	68.76	0	0	481.32	0	baseline	baseline-control
1448	75-027	4	3	AB064	1	200	100	G	1	0.225	0.25	764	191	444.444	888.889	1337	664.838	baseline	baseline-control
1449	75-027	4	4	AB066	1	300	100	G	1	0.225	0.43	764	328.52	444.444	1333.33	2299.64	579.801	baseline	baseline-control
1450	75-027	4	5								0.53	764	404.92	0	0	2834.44	0	baseline	baseline-control
1451	75-027	4	6								0.63	740	466.2	0	0	3263.4	0	baseline	baseline-control
1452	75-027	4	7								0.69	740	510.6	0	0	3574.2	0	baseline	baseline-control
1453	75-027	4	8								0.74	740	547.6	0	0	3833.2	0	baseline	baseline-control
1454	75-027	4	9								0.83	740	614.2	0	0	4299.4	0	baseline	baseline-control
1455	75-027	4	10								0.91	740	673.4	0	0	4713.8	0	baseline	baseline-control
1456	75-027	4	11								1	740	740	0	0	5180	0	baseline	baseline-control
1457	75-027	4	12								1.14	740	843.6	0	0	5905.2	0	baseline	baseline-control
1458	75-027	4	13								1.32	740	976.8	0	0	6837.6	0	baseline	baseline-control
1459	75-027	4	14								1.4	740	1036	0	0	7252	0	baseline	baseline-control
1460	75-027	4	15								1.42	740	1050.8	0	0	7355.6	0	baseline	baseline-control
1461	75-027	4	16								1.51	740	1117.4	0	0	7821.8	0	baseline	baseline-control
1462	75-027	4	17								1.56	740	1154.4	0	0	8080.8	0	baseline	baseline-control
1463	75-027	4	18								1.6	740	1184	0	0	8288	0	baseline	baseline-control
1464	75-027	4	19								1.69	380	642.2	0	0	4495.4	0	baseline	baseline-control
1465	75-027	5	1								0.05	750	37.5	0	0	262.5	0	control	baseline-control
1466	75-027	5	2	AB008	1	100	100	G	2	0.225	0.09	730	65.7	222.222	222.222	459.9	483.197	control	baseline-control
1467	75-027	5	3	AB064	1	200	100	G	1	0.225	0.25	728	182	444.444	888.889	1274	697.715	control	baseline-control
1468	75-027	5	4	AB144	1	200	100	G	1.8	0.225	0.43	724	311.32	246.914	493.827	2179.24	226.605	control	baseline-control
1469	75-027	5	5	AB272	1	200	100	G	1	0.225	0.53	724	383.72	444.444	888.889	2686.04	330.929	control	baseline-control
1470	75-027	5	6	AB144	1	300	100	G	1.8	0.225	0.63	724	456.12	246.914	740.741	3192.84	232.001	control	baseline-control
1471	75-027	5	7								0.69	724	499.56	0	0	3496.92	0	control	baseline-control
1472	75-027	5	8								0.74	724	535.76	0	0	3750.32	0	control	baseline-control
1473	75-027	5	9								0.83	724	600.92	0	0	4206.44	0	control	baseline-control
1474	75-027	5	10								0.91	724	658.84	0	0	4611.88	0	control	baseline-control
1475	75-027	5	11								1	724	724	0	0	5068	0	control	baseline-control
1476	75-027	5	12								1.14	724	825.36	0	0	5777.52	0	control	baseline-control
1477	75-027	5	13								1.32	720	950.4	0	0	6652.8	0	control	baseline-control
1478	75-027	5	14								1.4	720	1008	0	0	7056	0	control	baseline-control
1479	75-027	5	15								1.42	720	1022.4	0	0	7156.8	0	control	baseline-control
1480	75-027	5	16								1.51	720	1087.2	0	0	7610.4	0	control	baseline-control
1481	75-027	5	17								1.56	720	1123.2	0	0	7862.4	0	control	baseline-control
1482	75-027	5	18								1.6	605	968	0	0	6776	0	control	baseline-control
1483	75-027	5	19								1.69	435	735.15	0	0	5146.05	0	control	baseline-control
1484	75-027	5	20								1.77	285	504.45	0	0	3531.15	0	control	baseline-control
1485	75-027	5	21								1.81	145	262.45	0	0	1837.15	0	control	baseline-control
1486	75-027	5	22								1.86	24	44.64	0	0	312.48	0	control	baseline-control
1487	75-027	6	1								0.05	970	48.5	0	0	339.5	0	control	baseline-control
1488	75-027	6	2								0.09	964	86.76	0	0	607.32	0	control	baseline-control
1489	75-027	6	3								0.25	964	241	0	0	1687	0	control	baseline-control
1490	75-027	6	4								0.43	964	414.52	0	0	2901.64	0	control	baseline-control
1491	75-027	6	5								0.53	964	510.92	0	0	3576.44	0	control	baseline-control
1492	75-027	6	6								0.63	954	601.02	0	0	4207.14	0	control	baseline-control
1493	75-027	6	7								0.69	954	658.26	0	0	4607.82	0	control	baseline-control
1494	75-027	6	8								0.74	954	705.96	0	0	4941.72	0	control	baseline-control
1495	75-027	6	9								0.83	954	791.82	0	0	5542.74	0	control	baseline-control
1496	75-027	6	10								0.91	954	868.14	0	0	6076.98	0	control	baseline-control
1497	75-027	6	11								1	954	954	0	0	6678	0	control	baseline-control
1498	75-027	6	12								1.14	954	1087.56	0	0	7612.92	0	control	baseline-control
1499	75-027	6	13								1.32	954	1259.28	0	0	8814.96	0	control	baseline-control
1500	75-027	6	14								1.4	954	1335.6	0	0	9349.2	0	control	baseline-control
1501	75-027	6	15								1.42	954	1354.68	0	0	9482.76	0	control	baseline-control
1502	75-027	6	16								1.51	954	1440.54	0	0	10083.8	0	control	baseline-control
1503	75-027	6	17								1.56	954	1488.24	0	0	10417.7	0	control	baseline-control
1504	75-027	6	18								1.6	944	1510.4	0	0	10572.8	0	control	baseline-control
1505	75-027	6	19								1.69	800	1352	0	0	9464	0	control	baseline-control
1506	75-027	6	20								1.77	530	938.1	0	0	6566.7	0	control	baseline-control
1507	75-027	6	21								1.81	260	470.6	0	0	3294.2	0	control	baseline-control
1508	75-027	7	1	AB144	1	100	100	G	1.8	0.225	0.05	459	22.95	246.914	246.914	160.65	1536.97	control	baseline-control
1509	75-027	7	2	AB158	1	100	100	G	1.5	0.225	0.09	453	40.77	296.296	296.296	285.39	1038.22	control	baseline-control
1510	75-027	7	3	AB064	2	100	100	G	1	0.225	0.25	450	112.5	444.444	444.444	787.5	564.374	control	baseline-control
1511	75-027	7	3	AB031	2	100	100	G	1	0.225	0.25	450	112.5	444.444	444.444	787.5	564.374	control	baseline-control
1512	75-027	7	4								0.43	440	189.2	0	0	1324.4	0	control	baseline-control
1513	75-027	7	5								0.53	440	233.2	0	0	1632.4	0	control	baseline-control
1514	75-027	7	6								0.63	440	277.2	0	0	1940.4	0	control	baseline-control
1515	75-027	7	7								0.69	440	303.6	0	0	2125.2	0	control	baseline-control
1516	75-027	7	8								0.74	440	325.6	0	0	2279.2	0	control	baseline-control
1517	75-027	7	9								0.83	440	365.2	0	0	2556.4	0	control	baseline-control
1518	75-027	7	10								0.91	440	400.4	0	0	2802.8	0	control	baseline-control
1519	75-027	7	11								1	440	440	0	0	3080	0	control	baseline-control
1520	75-027	7	12								1.14	440	501.6	0	0	3511.2	0	control	baseline-control
1521	75-027	7	13								1.32	440	580.8	0	0	4065.6	0	control	baseline-control
1522	75-027	7	14								1.4	440	616	0	0	4312	0	control	baseline-control
1523	75-027	7	15								1.42	440	624.8	0	0	4373.6	0	control	baseline-control
1524	75-027	7	16								1.51	440	664.4	0	0	4650.8	0	control	baseline-control
1525	75-027	7	17								1.56	440	686.4	0	0	4804.8	0	control	baseline-control
1526	75-027	7	18								1.6	440	704	0	0	4928	0	control	baseline-control
1527	75-027	7	19								1.69	440	743.6	0	0	5205.2	0	control	baseline-control
1528	75-027	7	20								1.77	370	654.9	0	0	4584.3	0	control	baseline-control
1529	75-027	7	21								1.81	310	561.1	0	0	3927.7	0	control	baseline-control
1530	75-027	7	22								1.86	175	325.5	0	0	2278.5	0	control	baseline-control
1531	75-028	1	1	AB001	1	50	100	G	1	0.225	0.05	204	10.2	444.444	222.222	71.4	3112.36	baseline	baseline-transition-intervention
1532	75-028	1	2								0.09	202	18.18	0	0	127.26	0	baseline	baseline-transition-intervention
1533	75-028	1	3								0.25	188	47	0	0	329	0	baseline	baseline-transition-intervention
1534	75-028	1	4	AB016	1	100	100	G	2	0.225	0.43	180	77.4	222.222	222.222	541.8	410.155	baseline	baseline-transition-intervention
1535	75-028	1	5								0.53	160	84.8	0	0	593.6	0	baseline	baseline-transition-intervention
1536	75-028	1	6								0.63	150	94.5	0	0	661.5	0	baseline	baseline-transition-intervention
1537	75-028	1	7								0.69	150	103.5	0	0	724.5	0	baseline	baseline-transition-intervention
1538	75-028	1	8								0.74	149	110.26	0	0	771.82	0	baseline	baseline-transition-intervention
1539	75-028	1	9								0.83	149	123.67	0	0	865.69	0	baseline	baseline-transition-intervention
1540	75-028	1	10								0.91	149	135.59	0	0	949.13	0	baseline	baseline-transition-intervention
1541	75-028	1	11								1	149	149	0	0	1043	0	baseline	baseline-transition-intervention
1542	75-028	1	12	AB016	1	100	100	G	2	0.225	1.14	149	169.86	222.222	222.222	1189.02	186.895	baseline	baseline-transition-intervention
1543	75-028	1	13								1.32	149	196.68	0	0	1376.76	0	baseline	baseline-transition-intervention
1544	75-028	1	14								1.4	149	208.6	0	0	1460.2	0	baseline	baseline-transition-intervention
1545	75-028	1	15								1.42	149	211.58	0	0	1481.06	0	baseline	baseline-transition-intervention
1546	75-028	1	16								1.51	149	224.99	0	0	1574.93	0	baseline	baseline-transition-intervention
1547	75-028	1	17								1.56	122	190.32	0	0	1332.24	0	baseline	baseline-transition-intervention
1548	75-028	1	18								1.6	15	24	0	0	168	0	baseline	baseline-transition-intervention
1549	75-028	2	1	AB001	1	100	100	G	1	0.225	0.05	204	10.2	444.444	444.444	71.4	6224.71	baseline	baseline-transition-intervention
1550	75-028	2	2								0.09	194	17.46	0	0	122.22	0	baseline	baseline-transition-intervention
1551	75-028	2	3								0.25	170	42.5	0	0	297.5	0	baseline	baseline-transition-intervention
1552	75-028	2	4								0.43	155	66.65	0	0	466.55	0	baseline	baseline-transition-intervention
1553	75-028	2	5	AB125	1	100	100	G	3.5	0.063	0.53	130	68.9	453.515	453.515	482.3	940.317	baseline	baseline-transition-intervention
1554	75-028	2	6								0.63	102	64.26	0	0	449.82	0	baseline	baseline-transition-intervention
1555	75-028	2	7								0.69	102	70.38	0	0	492.66	0	baseline	baseline-transition-intervention
1556	75-028	2	8	AB016	1	100	100	G	2	0.225	0.74	98	72.52	222.222	222.222	507.64	437.756	baseline	baseline-transition-intervention
1557	75-028	2	9								0.83	96	79.68	0	0	557.76	0	baseline	baseline-transition-intervention
1558	75-028	2	10								0.91	94	85.54	0	0	598.78	0	baseline	baseline-transition-intervention
1559	75-028	2	11								1	94	94	0	0	658	0	baseline	baseline-transition-intervention
1560	75-028	2	12								1.14	94	107.16	0	0	750.12	0	baseline	baseline-transition-intervention
1561	75-028	2	13								1.32	94	124.08	0	0	868.56	0	baseline	baseline-transition-intervention
1562	75-028	2	14								1.4	94	131.6	0	0	921.2	0	baseline	baseline-transition-intervention
1563	75-028	2	15								1.42	94	133.48	0	0	934.36	0	baseline	baseline-transition-intervention
1564	75-028	2	16								1.51	94	141.94	0	0	993.58	0	baseline	baseline-transition-intervention
1565	75-028	2	17								1.56	92	143.52	0	0	1004.64	0	baseline	baseline-transition-intervention
1566	75-028	3	1								0.05	204	10.2	0	0	71.4	0	baseline	baseline-transition-intervention
1567	75-028	3	2								0.09	204	18.36	0	0	128.52	0	baseline	baseline-transition-intervention
1568	75-028	3	3								0.25	204	51	0	0	357	0	baseline	baseline-transition-intervention
1569	75-028	3	4								0.43	199	85.57	0	0	598.99	0	baseline	baseline-transition-intervention
1570	75-028	3	5								0.53	198	104.94	0	0	734.58	0	baseline	baseline-transition-intervention
1571	75-028	3	6	AB196	1	100	100	G	1	0.225	0.63	198	124.74	444.444	444.444	873.18	508.995	baseline	baseline-transition-intervention
1572	75-028	3	7	AB027	1	100	100	G	2	0.225	0.69	197	135.93	222.222	222.222	951.51	233.547	baseline	baseline-transition-intervention
1573	75-028	3	8								0.74	196	145.04	0	0	1015.28	0	baseline	baseline-transition-intervention
1574	75-028	3	9								0.83	196	162.68	0	0	1138.76	0	baseline	baseline-transition-intervention
1575	75-028	3	10								0.91	196	178.36	0	0	1248.52	0	baseline	baseline-transition-intervention
1576	75-028	3	11								1	196	196	0	0	1372	0	baseline	baseline-transition-intervention
1577	75-028	3	12								1.14	196	223.44	0	0	1564.08	0	baseline	baseline-transition-intervention
1578	75-028	3	13								1.32	196	258.72	0	0	1811.04	0	baseline	baseline-transition-intervention
1579	75-028	3	14								1.4	196	274.4	0	0	1920.8	0	baseline	baseline-transition-intervention
1580	75-028	3	15								1.42	196	278.32	0	0	1948.24	0	baseline	baseline-transition-intervention
1581	75-028	3	16								1.51	196	295.96	0	0	2071.72	0	baseline	baseline-transition-intervention
1582	75-028	3	17								1.56	196	305.76	0	0	2140.32	0	baseline	baseline-transition-intervention
1583	75-028	4	1	AB001	1	100	100	G	1	0.225	0.05	204	10.2	444.444	444.444	71.4	6224.71	transition	baseline-transition-intervention
1584	75-028	4	2								0.09	204	18.36	0	0	128.52	0	transition	baseline-transition-intervention
1585	75-028	4	3								0.25	198	49.5	0	0	346.5	0	transition	baseline-transition-intervention
1586	75-028	4	4	AB172	1	100	100	G	0.5	0.225	0.43	198	85.14	888.889	888.889	595.98	1491.47	transition	baseline-transition-intervention
1587	75-028	4	5								0.53	190	100.7	0	0	704.9	0	transition	baseline-transition-intervention
1588	75-028	4	6								0.63	189	119.07	0	0	833.49	0	transition	baseline-transition-intervention
1589	75-028	4	7								0.69	189	130.41	0	0	912.87	0	transition	baseline-transition-intervention
1590	75-028	4	8	AB251	1	50	50	G	0.5	0.225	0.74	189	139.86	444.444	444.444	979.02	453.969	transition	baseline-transition-intervention
1591	75-028	4	9								0.83	188	156.04	0	0	1092.28	0	transition	baseline-transition-intervention
1592	75-028	4	10								0.91	188	171.08	0	0	1197.56	0	transition	baseline-transition-intervention
1593	75-028	4	11								1	188	188	0	0	1316	0	transition	baseline-transition-intervention
1594	75-028	4	12								1.14	188	214.32	0	0	1500.24	0	transition	baseline-transition-intervention
1595	75-028	4	13								1.32	188	248.16	0	0	1737.12	0	transition	baseline-transition-intervention
1596	75-028	4	14								1.4	188	263.2	0	0	1842.4	0	transition	baseline-transition-intervention
1597	75-028	4	15								1.42	188	266.96	0	0	1868.72	0	transition	baseline-transition-intervention
1598	75-028	4	16								1.51	188	283.88	0	0	1987.16	0	transition	baseline-transition-intervention
1599	75-028	4	17								1.56	188	293.28	0	0	2052.96	0	transition	baseline-transition-intervention
1600	75-028	4	18								1.6	26	41.6	0	0	291.2	0	transition	baseline-transition-intervention
1601	75-028	5	1								0.05	204	10.2	0	0	71.4	0	intervention	baseline-transition-intervention
1602	75-028	5	2	AB175	1	20	10	G	NA	NA	0.09	194	17.46	0	0	122.22	0	intervention	baseline-transition-intervention
1603	75-028	5	3								0.25	189	47.25	0	0	330.75	0	intervention	baseline-transition-intervention
1604	75-028	5	4								0.43	189	81.27	0	0	568.89	0	intervention	baseline-transition-intervention
1605	75-028	5	5								0.53	189	100.17	0	0	701.19	0	intervention	baseline-transition-intervention
1606	75-028	5	6								0.63	189	119.07	0	0	833.49	0	intervention	baseline-transition-intervention
1607	75-028	5	7								0.69	189	130.41	0	0	912.87	0	intervention	baseline-transition-intervention
1608	75-028	5	8	AB125	1	100	100	G	3.5	0.063	0.74	171	126.54	453.515	453.515	885.78	511.995	intervention	baseline-transition-intervention
1609	75-028	5	9								0.83	171	141.93	0	0	993.51	0	intervention	baseline-transition-intervention
1610	75-028	5	10								0.91	171	155.61	0	0	1089.27	0	intervention	baseline-transition-intervention
1611	75-028	5	11								1	171	171	0	0	1197	0	intervention	baseline-transition-intervention
1612	75-028	5	12								1.14	171	194.94	0	0	1364.58	0	intervention	baseline-transition-intervention
1613	75-028	5	13								1.32	171	225.72	0	0	1580.04	0	intervention	baseline-transition-intervention
1614	75-028	5	14								1.4	171	239.4	0	0	1675.8	0	intervention	baseline-transition-intervention
1615	75-028	5	15								1.42	171	242.82	0	0	1699.74	0	intervention	baseline-transition-intervention
1616	75-028	5	16								1.51	149	224.99	0	0	1574.93	0	intervention	baseline-transition-intervention
1617	75-029	1	1	AB001	1	200	100	G	1	0.225	0.05	220	11	444.444	888.889	77	11544	baseline	baseline-control
1618	75-029	1	2	AB002	1	100	100	G	1	0.225	0.09	214	19.26	444.444	444.444	134.82	3296.58	baseline	baseline-control
1619	75-029	1	3								0.25	214	53.5	0	0	374.5	0	baseline	baseline-control
1620	75-029	1	4								0.43	214	92.02	0	0	644.14	0	baseline	baseline-control
1621	75-029	1	5								0.53	213	112.89	0	0	790.23	0	baseline	baseline-control
1622	75-029	1	6								0.63	213	134.19	0	0	939.33	0	baseline	baseline-control
1623	75-029	1	7								0.69	212	146.28	0	0	1023.96	0	baseline	baseline-control
1624	75-029	1	8								0.74	209	154.66	0	0	1082.62	0	baseline	baseline-control
1625	75-029	1	9	AB005	1	100	50	G	2	0.225	0.83	208	172.64	111.111	222.222	1208.48	183.886	baseline	baseline-control
1626	75-029	1	10	AB002	2	200	100	G	1	0.225	0.91	198	180.18	444.444	888.889	1261.26	704.763	baseline	baseline-control
1627	75-029	1	10	AB005	2	100	50	G	2	0.225	0.91	198	180.18	111.111	222.222	1261.26	176.191	baseline	baseline-control
1628	75-029	1	11								1	187	187	0	0	1309	0	baseline	baseline-control
1629	75-029	1	12								1.14	187	213.18	0	0	1492.26	0	baseline	baseline-control
1630	75-029	1	13								1.32	187	246.84	0	0	1727.88	0	baseline	baseline-control
1631	75-029	1	14								1.4	187	261.8	0	0	1832.6	0	baseline	baseline-control
1632	75-029	1	15								1.42	187	265.54	0	0	1858.78	0	baseline	baseline-control
1633	75-029	1	16								1.51	187	282.37	0	0	1976.59	0	baseline	baseline-control
1634	75-029	1	17								1.56	182	283.92	0	0	1987.44	0	baseline	baseline-control
1635	75-029	1	18								1.6	175	280	0	0	1960	0	baseline	baseline-control
1636	75-029	1	19								1.69	115	194.35	0	0	1360.45	0	baseline	baseline-control
1637	75-029	1	20								1.77	62	109.74	0	0	768.18	0	baseline	baseline-control
1638	75-029	1	21								1.81	58	104.98	0	0	734.86	0	baseline	baseline-control
1639	75-029	1	22								1.86	48	89.28	0	0	624.96	0	baseline	baseline-control
1640	75-029	1	23								1.93	43	82.99	0	0	580.93	0	baseline	baseline-control
1641	75-029	1	24								2	36	72	0	0	504	0	baseline	baseline-control
1642	75-029	2	1								0.05	142	7.1	0	0	49.7	0	baseline	baseline-control
1643	75-029	2	2								0.09	138	12.42	0	0	86.94	0	baseline	baseline-control
1644	75-029	2	3								0.25	134	33.5	0	0	234.5	0	baseline	baseline-control
1645	75-029	2	4								0.43	133	57.19	0	0	400.33	0	baseline	baseline-control
1646	75-029	2	5	AB002	2	4	10	G	1	0.225	0.53	118	62.54	44.4444	17.7778	437.78	40.6089	baseline	baseline-control
1647	75-029	2	5	AB005	2	100	50	G	2	0.225	0.53	118	62.54	111.111	222.222	437.78	507.612	baseline	baseline-control
1648	75-029	2	6								0.63	111	69.93	0	0	489.51	0	baseline	baseline-control
1649	75-029	2	7								0.69	100	69	0	0	483	0	baseline	baseline-control
1650	75-029	2	8								0.74	83	61.42	0	0	429.94	0	baseline	baseline-control
1651	75-029	2	9								0.83	74	61.42	0	0	429.94	0	baseline	baseline-control
1652	75-029	2	10								0.91	62	56.42	0	0	394.94	0	baseline	baseline-control
1653	75-029	2	11								1	55	55	0	0	385	0	baseline	baseline-control
1654	75-029	2	12								1.14	55	62.7	0	0	438.9	0	baseline	baseline-control
1655	75-029	2	13								1.32	55	72.6	0	0	508.2	0	baseline	baseline-control
1656	75-029	2	14								1.4	55	77	0	0	539	0	baseline	baseline-control
1657	75-029	2	15								1.42	55	78.1	0	0	546.7	0	baseline	baseline-control
1658	75-029	2	16								1.51	49	73.99	0	0	517.93	0	baseline	baseline-control
1659	75-029	2	17								1.56	47	73.32	0	0	513.24	0	baseline	baseline-control
1660	75-029	2	18								1.6	47	75.2	0	0	526.4	0	baseline	baseline-control
1661	75-029	2	19								1.69	47	79.43	0	0	556.01	0	baseline	baseline-control
1662	75-029	2	20								1.77	20	35.4	0	0	247.8	0	baseline	baseline-control
1663	75-029	3	1	AB001	1	200	100	G	1	0.225	0.05	204	10.2	444.444	888.889	71.4	12449.4	baseline	baseline-control
1664	75-029	3	2								0.09	200	18	0	0	126	0	baseline	baseline-control
1665	75-029	3	3								0.25	200	50	0	0	350	0	baseline	baseline-control
1666	75-029	3	4								0.43	198	85.14	0	0	595.98	0	baseline	baseline-control
1667	75-029	3	5	AB005	1	100	50	G	2	0.225	0.53	198	104.94	111.111	222.222	734.58	302.516	baseline	baseline-control
1668	75-029	3	6								0.63	195	122.85	0	0	859.95	0	baseline	baseline-control
1669	75-029	3	7								0.69	190	131.1	0	0	917.7	0	baseline	baseline-control
1670	75-029	3	8								0.74	190	140.6	0	0	984.2	0	baseline	baseline-control
1671	75-029	3	9								0.83	190	157.7	0	0	1103.9	0	baseline	baseline-control
1672	75-029	3	10								0.91	190	172.9	0	0	1210.3	0	baseline	baseline-control
1673	75-029	3	11								1	190	190	0	0	1330	0	baseline	baseline-control
1674	75-029	3	12								1.14	185	210.9	0	0	1476.3	0	baseline	baseline-control
1675	75-029	3	13	AB079	1	100	100	G	1.1	0.225	1.32	185	244.2	404.04	404.04	1709.4	236.364	baseline	baseline-control
1676	75-029	3	14	AB005	1	100	50	G	2	0.225	1.4	185	259	111.111	222.222	1813	122.572	baseline	baseline-control
1677	75-029	3	15								1.42	120	170.4	0	0	1192.8	0	baseline	baseline-control
1678	75-029	3	16								1.51	65	98.15	0	0	687.05	0	baseline	baseline-control
1679	75-029	4	1								0.05	200	10	0	0	70	0	baseline	baseline-control
1680	75-029	4	2								0.09	180	16.2	0	0	113.4	0	baseline	baseline-control
1681	75-029	4	3								0.25	166	41.5	0	0	290.5	0	baseline	baseline-control
1682	75-029	4	4								0.43	166	71.38	0	0	499.66	0	baseline	baseline-control
1683	75-029	4	5								0.53	140	74.2	0	0	519.4	0	baseline	baseline-control
1684	75-029	4	6	AB116	1	200	100	G	1	0.225	0.63	140	88.2	444.444	888.889	617.4	1439.73	baseline	baseline-control
1685	75-029	4	7								0.69	138	95.22	0	0	666.54	0	baseline	baseline-control
1686	75-029	4	8								0.74	138	102.12	0	0	714.84	0	baseline	baseline-control
1687	75-029	4	9								0.83	138	114.54	0	0	801.78	0	baseline	baseline-control
1688	75-029	4	10								0.91	138	125.58	0	0	879.06	0	baseline	baseline-control
1689	75-029	4	11	AB022	1	100	100	G	0.5	0.225	1	138	138	888.889	888.889	966	920.175	baseline	baseline-control
1690	75-029	4	12								1.14	138	157.32	0	0	1101.24	0	baseline	baseline-control
1691	75-029	4	13								1.32	138	182.16	0	0	1275.12	0	baseline	baseline-control
1692	75-029	4	14								1.4	138	193.2	0	0	1352.4	0	baseline	baseline-control
1693	75-029	4	15								1.42	138	195.96	0	0	1371.72	0	baseline	baseline-control
1694	75-029	5	1	AB017	1	100	100	G	1	0.225	0.05	150	7.5	444.444	444.444	52.5	8465.61	control	baseline-control
1695	75-029	5	2								0.09	142	12.78	0	0	89.46	0	control	baseline-control
1696	75-029	5	3								0.25	140	35	0	0	245	0	control	baseline-control
1697	75-029	5	4								0.43	137	58.91	0	0	412.37	0	control	baseline-control
1698	75-029	5	5	AB116	1	100	100	G	1	0.225	0.53	127	67.31	444.444	444.444	471.17	943.278	control	baseline-control
1699	75-029	5	6	AB004	2	100	100	G	7.8	0.063	0.63	112	70.56	203.5	203.5	493.92	412.01	control	baseline-control
1700	75-029	5	6	AB005	2	100	50	G	2	0.225	0.63	112	70.56	111.111	222.222	493.92	449.915	control	baseline-control
1701	75-029	5	7	AB016	1	10	10	G	2	0.225	0.69	107	73.83	22.2222	22.2222	516.81	42.9988	control	baseline-control
1702	75-029	5	8								0.74	102	75.48	0	0	528.36	0	control	baseline-control
1703	75-029	5	9	AB016	2	10	10	G	2	0.225	0.83	80	66.4	22.2222	22.2222	464.8	47.8103	control	baseline-control
1704	75-029	5	9	AB005	2	50	50	G	2	0.225	0.83	80	66.4	111.111	111.111	464.8	239.051	control	baseline-control
1705	75-029	5	10	AB005	2	50	50	G	2	0.225	0.91	60	54.6	111.111	111.111	382.2	290.715	control	baseline-control
1706	75-029	5	10	AB016	2	10	10	G	2	0.225	0.91	60	54.6	22.2222	22.2222	382.2	58.1429	control	baseline-control
1707	75-029	5	11								1	50	50	0	0	350	0	control	baseline-control
1708	75-029	5	12								1.14	34	38.76	0	0	271.32	0	control	baseline-control
1709	75-029	5	13								1.32	34	44.88	0	0	314.16	0	control	baseline-control
1710	75-029	5	14								1.4	34	47.6	0	0	333.2	0	control	baseline-control
1711	75-029	5	15								1.42	3	4.26	0	0	29.82	0	control	baseline-control
1712	75-030	1	1	AB092	2	10	10	ML	0.6	0.225	0.05	207	10.35	74.0741	74.0741	72.45	1022.42	baseline	baseline-transition
1713	75-030	1	1	AB009	2	100	100	G	4	0.225	0.05	207	10.35	111.111	111.111	72.45	1533.62	baseline	baseline-transition
1714	75-030	1	2	AB009	1	100	100	G	4	0.225	0.09	203	18.27	111.111	111.111	127.89	868.802	baseline	baseline-transition
1715	75-030	1	3								0.25	202	50.5	0	0	353.5	0	baseline	baseline-transition
1716	75-030	1	4	AB012	2	50	100	G	4	0.225	0.43	199	85.57	111.111	55.5556	598.99	92.7487	baseline	baseline-transition
1717	75-030	1	4	AB125	2	100	100	G	3.5	0.063	0.43	199	85.57	453.515	453.515	598.99	757.132	baseline	baseline-transition
1718	75-030	1	4	AB092	2	10	10	ML	0.6	0.225	0.43	199	85.57	74.0741	74.0741	598.99	123.665	baseline	baseline-transition
1719	75-030	1	5	AB093	1	100	100	G	1	0.225	0.53	196	103.88	444.444	444.444	727.16	611.206	baseline	baseline-transition
1720	75-030	1	6								0.63	195	122.85	0	0	859.95	0	baseline	baseline-transition
1721	75-030	1	7								0.69	190	131.1	0	0	917.7	0	baseline	baseline-transition
1722	75-030	1	8								0.74	190	140.6	0	0	984.2	0	baseline	baseline-transition
1723	75-030	1	9								0.83	189	156.87	0	0	1098.09	0	baseline	baseline-transition
1724	75-030	1	10								0.91	189	171.99	0	0	1203.93	0	baseline	baseline-transition
1725	75-030	1	11								1	188	188	0	0	1316	0	baseline	baseline-transition
1726	75-030	1	12								1.14	188	214.32	0	0	1500.24	0	baseline	baseline-transition
1727	75-030	1	13								1.32	188	248.16	0	0	1737.12	0	baseline	baseline-transition
1728	75-030	1	14								1.4	188	263.2	0	0	1842.4	0	baseline	baseline-transition
1729	75-030	1	15								1.42	188	266.96	0	0	1868.72	0	baseline	baseline-transition
1730	75-030	1	16								1.51	188	283.88	0	0	1987.16	0	baseline	baseline-transition
1731	75-030	1	17								1.56	178	277.68	0	0	1943.76	0	baseline	baseline-transition
1732	75-030	1	18								1.6	166	265.6	0	0	1859.2	0	baseline	baseline-transition
1733	75-030	1	19								1.69	124	209.56	0	0	1466.92	0	baseline	baseline-transition
1734	75-030	1	20								1.77	121	214.17	0	0	1499.19	0	baseline	baseline-transition
1735	75-030	1	21								1.81	84	152.04	0	0	1064.28	0	baseline	baseline-transition
1736	75-030	1	22								1.86	44	81.84	0	0	572.88	0	baseline	baseline-transition
1737	75-030	1	23								1.93	30	57.9	0	0	405.3	0	baseline	baseline-transition
1738	75-030	2	1	AB169	1	100	100	G	1	0.225	0.05	204	10.2	444.444	444.444	71.4	6224.71	baseline	baseline-transition
1739	75-030	2	2								0.09	192	17.28	0	0	120.96	0	baseline	baseline-transition
1740	75-030	2	3	AB148	1	50	50	G	2	0.225	0.25	190	47.5	111.111	111.111	332.5	334.169	baseline	baseline-transition
1741	75-030	2	4								0.43	189	81.27	0	0	568.89	0	baseline	baseline-transition
1742	75-030	2	5								0.53	189	100.17	0	0	701.19	0	baseline	baseline-transition
1743	75-030	2	6								0.63	188	118.44	0	0	829.08	0	baseline	baseline-transition
1744	75-030	2	7								0.69	187	129.03	0	0	903.21	0	baseline	baseline-transition
1745	75-030	2	8								0.74	186	137.64	0	0	963.48	0	baseline	baseline-transition
1746	75-030	2	9								0.83	186	154.38	0	0	1080.66	0	baseline	baseline-transition
1747	75-030	2	10								0.91	186	169.26	0	0	1184.82	0	baseline	baseline-transition
1748	75-030	2	11								1	186	186	0	0	1302	0	baseline	baseline-transition
1749	75-030	2	12								1.14	186	212.04	0	0	1484.28	0	baseline	baseline-transition
1750	75-030	2	13								1.32	186	245.52	0	0	1718.64	0	baseline	baseline-transition
1751	75-030	2	14								1.4	185	259	0	0	1813	0	baseline	baseline-transition
1752	75-030	2	15								1.42	185	262.7	0	0	1838.9	0	baseline	baseline-transition
1753	75-030	2	16								1.51	185	279.35	0	0	1955.45	0	baseline	baseline-transition
1754	75-030	2	17								1.56	185	288.6	0	0	2020.2	0	baseline	baseline-transition
1755	75-030	2	18								1.6	128	204.8	0	0	1433.6	0	baseline	baseline-transition
1756	75-030	2	19								1.69	104	175.76	0	0	1230.32	0	baseline	baseline-transition
1757	75-030	2	20								1.77	27	47.79	0	0	334.53	0	baseline	baseline-transition
1758	75-030	2	21								1.81	12	21.72	0	0	152.04	0	baseline	baseline-transition
1759	75-030	3	1								0.05	255	12.75	0	0	89.25	0	baseline	baseline-transition
1760	75-030	3	2	AB002	1	20	10	G	1	0.225	0.09	250	22.5	44.4444	88.8889	157.5	564.374	baseline	baseline-transition
1761	75-030	3	3								0.25	243	60.75	0	0	425.25	0	baseline	baseline-transition
1762	75-030	3	4								0.43	243	104.49	0	0	731.43	0	baseline	baseline-transition
1763	75-030	3	5								0.53	242	128.26	0	0	897.82	0	baseline	baseline-transition
1764	75-030	3	6								0.63	241	151.83	0	0	1062.81	0	baseline	baseline-transition
1765	75-030	3	7								0.69	241	166.29	0	0	1164.03	0	baseline	baseline-transition
1766	75-030	3	8	AB220	1	50	50	ML	0.5	0.225	0.74	239	176.86	444.444	444.444	1238.02	358.996	baseline	baseline-transition
1767	75-030	3	9	AB214	2	100	100	G	0.3	0.225	0.83	236	195.88	1481.48	1481.48	1371.16	1080.46	baseline	baseline-transition
1768	75-030	3	9	AB220	2	50	50	G	0.5	0.225	0.83	236	195.88	444.444	444.444	1371.16	324.138	baseline	baseline-transition
1769	75-030	3	10								0.91	236	214.76	0	0	1503.32	0	baseline	baseline-transition
1770	75-030	3	11								1	235	235	0	0	1645	0	baseline	baseline-transition
1771	75-030	3	12	AB093	1	100	100	G	1	0.225	1.14	235	267.9	444.444	444.444	1875.3	236.999	baseline	baseline-transition
1772	75-030	3	13	AB238	1	50	50	G	2	0.225	1.32	234	308.88	111.111	111.111	2162.16	51.3889	baseline	baseline-transition
1773	75-030	3	14								1.4	234	327.6	0	0	2293.2	0	baseline	baseline-transition
1774	75-030	3	15	AB163	1	100	100	G	0.5	0.225	1.42	227	322.34	888.889	888.889	2256.38	393.945	baseline	baseline-transition
1775	75-030	3	16	AB239	1	100	100	G	3.5	0.063	1.51	197	297.47	453.515	453.515	2082.29	217.796	baseline	baseline-transition
1776	75-030	3	17	AB093	1	100	100	G	1	0.225	1.56	194	302.64	444.444	444.444	2118.48	209.794	baseline	baseline-transition
1777	75-030	3	18								1.6	191	305.6	0	0	2139.2	0	baseline	baseline-transition
1778	75-030	3	19								1.69	159	268.71	0	0	1880.97	0	baseline	baseline-transition
1779	75-030	3	20	AB111	1	40	20	ML	NA	NA	1.77	89	157.53	0	0	1102.71	0	baseline	baseline-transition
1780	75-030	3	21								1.81	57	103.17	0	0	722.19	0	baseline	baseline-transition
1781	75-030	3	22								1.86	18	33.48	0	0	234.36	0	baseline	baseline-transition
1782	75-030	4	1	AB001	1	100	100	G	1	0.225	0.05	202	10.1	444.444	444.444	70.7	6286.34	transition	baseline-transition
1783	75-030	4	2	AB001	1	50	100	G	1	0.225	0.09	198	17.82	444.444	222.222	124.74	1781.48	transition	baseline-transition
1784	75-030	4	3								0.25	198	49.5	0	0	346.5	0	transition	baseline-transition
1785	75-030	4	4	AB155	1	100	100	G	1	0.225	0.43	198	85.14	444.444	444.444	595.98	745.737	transition	baseline-transition
1786	75-030	4	5	AB013	1	100	100	G	2	0.225	0.53	197	104.41	222.222	222.222	730.87	304.052	transition	baseline-transition
1787	75-030	4	6								0.63	175	110.25	0	0	771.75	0	transition	baseline-transition
1788	75-030	4	7								0.69	173	119.37	0	0	835.59	0	transition	baseline-transition
1789	75-030	4	8								0.74	173	128.02	0	0	896.14	0	transition	baseline-transition
1790	75-030	4	9								0.83	173	143.59	0	0	1005.13	0	transition	baseline-transition
1791	75-030	4	10								0.91	173	157.43	0	0	1102.01	0	transition	baseline-transition
1792	75-030	4	11								1	173	173	0	0	1211	0	transition	baseline-transition
1793	75-030	4	12								1.14	172	196.08	0	0	1372.56	0	transition	baseline-transition
1794	75-030	4	13								1.32	171	225.72	0	0	1580.04	0	transition	baseline-transition
1795	75-030	4	14								1.4	169	236.6	0	0	1656.2	0	transition	baseline-transition
1796	75-030	4	15								1.42	169	239.98	0	0	1679.86	0	transition	baseline-transition
1797	75-030	4	16								1.51	169	255.19	0	0	1786.33	0	transition	baseline-transition
1798	75-030	4	17								1.56	166	258.96	0	0	1812.72	0	transition	baseline-transition
1799	75-030	4	18								1.6	50	80	0	0	560	0	transition	baseline-transition
1800	75-030	4	19								1.69	46	77.74	0	0	544.18	0	transition	baseline-transition
1801	75-031	1	1	AB009	1	150	100	G	4	0.225	0.05	400	20	111.111	166.667	140	1190.48	baseline	baseline-stop
1802	75-031	1	2	AB009	1	150	100	G	4	0.225	0.09	398	35.82	111.111	166.667	250.74	664.699	baseline	baseline-stop
1803	75-031	1	3								0.25	390	97.5	0	0	682.5	0	baseline	baseline-stop
1804	75-031	1	4								0.43	388	166.84	0	0	1167.88	0	baseline	baseline-stop
1805	75-031	1	5								0.53	388	205.64	0	0	1439.48	0	baseline	baseline-stop
1806	75-031	1	6								0.63	388	244.44	0	0	1711.08	0	baseline	baseline-stop
1807	75-031	1	7								0.69	388	267.72	0	0	1874.04	0	baseline	baseline-stop
1808	75-031	1	8								0.74	290	214.6	0	0	1502.2	0	baseline	baseline-stop
1809	75-031	1	9								0.83	290	240.7	0	0	1684.9	0	baseline	baseline-stop
1810	75-031	1	10								0.91	280	254.8	0	0	1783.6	0	baseline	baseline-stop
1811	75-031	1	11								1	280	280	0	0	1960	0	baseline	baseline-stop
1812	75-031	1	12								1.14	280	319.2	0	0	2234.4	0	baseline	baseline-stop
1813	75-031	1	13								1.32	130	171.6	0	0	1201.2	0	baseline	baseline-stop
1814	75-031	1	14								1.4	90	126	0	0	882	0	baseline	baseline-stop
1815	75-031	1	15								1.42	80	113.6	0	0	795.2	0	baseline	baseline-stop
1816	75-031	2	1	AB001	1	200	100	G	1	0.225	0.05	300	15	444.444	888.889	105	8465.61	baseline	baseline-stop
1817	75-031	2	2								0.09	300	27	0	0	189	0	baseline	baseline-stop
1818	75-031	2	3								0.25	300	75	0	0	525	0	baseline	baseline-stop
1819	75-031	2	4								0.43	298	128.14	0	0	896.98	0	baseline	baseline-stop
1820	75-031	2	5								0.53	298	157.94	0	0	1105.58	0	baseline	baseline-stop
1821	75-031	2	6	AB116	1	200	100	G	1	0.225	0.63	298	187.74	444.444	888.889	1314.18	676.383	baseline	baseline-stop
1822	75-031	2	7	AB172	1	100	100	G	0.5	0.225	0.69	298	205.62	888.889	888.889	1439.34	617.567	baseline	baseline-stop
1823	75-031	2	8								0.74	298	220.52	0	0	1543.64	0	baseline	baseline-stop
1824	75-031	2	9								0.83	298	247.34	0	0	1731.38	0	baseline	baseline-stop
1825	75-031	2	10								0.91	298	271.18	0	0	1898.26	0	baseline	baseline-stop
1826	75-031	2	11								1	298	298	0	0	2086	0	baseline	baseline-stop
1827	75-031	2	12								1.14	298	339.72	0	0	2378.04	0	baseline	baseline-stop
1828	75-031	2	13								1.32	150	198	0	0	1386	0	baseline	baseline-stop
1829	75-031	2	14								1.4	150	210	0	0	1470	0	baseline	baseline-stop
1830	75-031	2	15								1.42	30	42.6	0	0	298.2	0	baseline	baseline-stop
1831	75-031	2	16								1.51	30	45.3	0	0	317.1	0	baseline	baseline-stop
1832	75-031	2	17								1.56	30	46.8	0	0	327.6	0	baseline	baseline-stop
1833	75-031	2	18								1.6	30	48	0	0	336	0	baseline	baseline-stop
1834	75-031	3	1								0.05	200	10	0	0	70	0	baseline	baseline-stop
1835	75-031	3	2								0.09	200	18	0	0	126	0	baseline	baseline-stop
1836	75-031	3	3								0.25	200	50	0	0	350	0	baseline	baseline-stop
1837	75-031	3	4								0.43	200	86	0	0	602	0	baseline	baseline-stop
1838	75-031	3	5								0.53	200	106	0	0	742	0	baseline	baseline-stop
1839	75-031	3	6								0.63	192	120.96	0	0	846.72	0	baseline	baseline-stop
1840	75-031	3	7								0.69	190	131.1	0	0	917.7	0	baseline	baseline-stop
1841	75-031	3	8								0.74	190	140.6	0	0	984.2	0	baseline	baseline-stop
1842	75-031	3	9								0.83	190	157.7	0	0	1103.9	0	baseline	baseline-stop
1843	75-031	3	10								0.91	190	172.9	0	0	1210.3	0	baseline	baseline-stop
1844	75-031	3	11								1	190	190	0	0	1330	0	baseline	baseline-stop
1845	75-031	3	12								1.14	180	205.2	0	0	1436.4	0	baseline	baseline-stop
1846	75-031	3	13								1.32	180	237.6	0	0	1663.2	0	baseline	baseline-stop
1847	75-031	3	14								1.4	170	238	0	0	1666	0	baseline	baseline-stop
1848	75-031	3	15								1.42	170	241.4	0	0	1689.8	0	baseline	baseline-stop
1849	75-031	3	16								1.51	170	256.7	0	0	1796.9	0	baseline	baseline-stop
1850	75-031	3	17								1.56	170	265.2	0	0	1856.4	0	baseline	baseline-stop
1851	75-031	3	18								1.6	170	272	0	0	1904	0	baseline	baseline-stop
1852	75-032	1	1	AB087	1	500	100	G	7	0.063	0.05	550	27.5	226.757	1133.79	192.5	5889.8	baseline	baseline-stop
1853	75-032	1	2	AB087	1	500	100	G	7	0.063	0.09	542	48.78	226.757	1133.79	341.46	3320.41	baseline	baseline-stop
1854	75-032	1	3								0.25	538	134.5	0	0	941.5	0	baseline	baseline-stop
1855	75-032	1	4								0.43	538	231.34	0	0	1619.38	0	baseline	baseline-stop
1856	75-032	1	5								0.53	538	285.14	0	0	1995.98	0	baseline	baseline-stop
1857	75-032	1	6								0.63	536	337.68	0	0	2363.76	0	baseline	baseline-stop
1858	75-032	1	7								0.69	534	368.46	0	0	2579.22	0	baseline	baseline-stop
1859	75-032	1	8								0.74	532	393.68	0	0	2755.76	0	baseline	baseline-stop
1860	75-032	1	9								0.83	382	317.06	0	0	2219.42	0	baseline	baseline-stop
1861	75-032	1	10								0.91	232	211.12	0	0	1477.84	0	baseline	baseline-stop
1862	75-032	1	11								1	22	22	0	0	154	0	baseline	baseline-stop
1863	75-032	1	12								1.14	22	25.08	0	0	175.56	0	baseline	baseline-stop
1864	75-032	1	13								1.32	22	29.04	0	0	203.28	0	baseline	baseline-stop
1865	75-032	1	14								1.4	22	30.8	0	0	215.6	0	baseline	baseline-stop
1866	75-032	1	15								1.42	22	31.24	0	0	218.68	0	baseline	baseline-stop
1867	75-032	1	16								1.51	22	33.22	0	0	232.54	0	baseline	baseline-stop
1868	75-032	1	17								1.56	22	34.32	0	0	240.24	0	baseline	baseline-stop
1869	75-033	1	1	AB001	1	100	100	G	1	0.225	0.05	102	5.1	444.444	444.444	35.7	12449.4	baseline	baseline-transition-intervention
1870	75-033	1	2								0.09	97	8.73	0	0	61.11	0	baseline	baseline-transition-intervention
1871	75-033	1	3								0.25	90	22.5	0	0	157.5	0	baseline	baseline-transition-intervention
1872	75-033	1	4								0.43	90	38.7	0	0	270.9	0	baseline	baseline-transition-intervention
1873	75-033	1	5								0.53	90	47.7	0	0	333.9	0	baseline	baseline-transition-intervention
1874	75-033	1	6	AB073	1	100	100	G	0.5	0.225	0.63	86	54.18	888.889	888.889	379.26	2343.75	baseline	baseline-transition-intervention
1875	75-033	1	7								0.69	86	59.34	0	0	415.38	0	baseline	baseline-transition-intervention
1876	75-033	1	8								0.74	86	63.64	0	0	445.48	0	baseline	baseline-transition-intervention
1877	75-033	1	9								0.83	86	71.38	0	0	499.66	0	baseline	baseline-transition-intervention
1878	75-033	1	10								0.91	86	78.26	0	0	547.82	0	baseline	baseline-transition-intervention
1879	75-033	1	11								1	86	86	0	0	602	0	baseline	baseline-transition-intervention
1880	75-033	1	12								1.14	86	98.04	0	0	686.28	0	baseline	baseline-transition-intervention
1881	75-033	1	13								1.32	76	100.32	0	0	702.24	0	baseline	baseline-transition-intervention
1882	75-033	1	14								1.4	40	56	0	0	392	0	baseline	baseline-transition-intervention
1883	75-033	1	15								1.42	10	14.2	0	0	99.4	0	baseline	baseline-transition-intervention
1884	75-033	2	1	AB001	1	100	100	G	1	0.225	0.05	110	5.5	444.444	444.444	38.5	11544	baseline	baseline-transition-intervention
1885	75-033	2	2								0.09	110	9.9	0	0	69.3	0	baseline	baseline-transition-intervention
1886	75-033	2	3								0.25	110	27.5	0	0	192.5	0	baseline	baseline-transition-intervention
1887	75-033	2	4								0.43	110	47.3	0	0	331.1	0	baseline	baseline-transition-intervention
1888	75-033	2	5								0.53	110	58.3	0	0	408.1	0	baseline	baseline-transition-intervention
1889	75-033	2	6	AB129	1	50	100	G	1	0.225	0.63	110	69.3	444.444	222.222	485.1	458.096	baseline	baseline-transition-intervention
1890	75-033	2	7								0.69	106	73.14	0	0	511.98	0	baseline	baseline-transition-intervention
1891	75-033	2	8								0.74	106	78.44	0	0	549.08	0	baseline	baseline-transition-intervention
1892	75-033	2	9								0.83	106	87.98	0	0	615.86	0	baseline	baseline-transition-intervention
1893	75-033	2	10								0.91	100	91	0	0	637	0	baseline	baseline-transition-intervention
1894	75-033	2	11								1	100	100	0	0	700	0	baseline	baseline-transition-intervention
1895	75-033	2	12								1.14	100	114	0	0	798	0	baseline	baseline-transition-intervention
1896	75-033	2	13								1.32	95	125.4	0	0	877.8	0	baseline	baseline-transition-intervention
1897	75-033	2	14								1.4	75	105	0	0	735	0	baseline	baseline-transition-intervention
1898	75-033	2	15								1.42	69	97.98	0	0	685.86	0	baseline	baseline-transition-intervention
1899	75-033	2	16								1.51	46	69.46	0	0	486.22	0	baseline	baseline-transition-intervention
1900	75-033	2	17								1.56	26	40.56	0	0	283.92	0	baseline	baseline-transition-intervention
1901	75-033	3	1								0.05	150	7.5	0	0	52.5	0	baseline	baseline-transition-intervention
1902	75-033	3	2								0.09	150	13.5	0	0	94.5	0	baseline	baseline-transition-intervention
1903	75-033	3	3								0.25	150	37.5	0	0	262.5	0	baseline	baseline-transition-intervention
1904	75-033	3	4								0.43	150	64.5	0	0	451.5	0	baseline	baseline-transition-intervention
1905	75-033	3	5								0.53	150	79.5	0	0	556.5	0	baseline	baseline-transition-intervention
1906	75-033	3	6								0.63	150	94.5	0	0	661.5	0	baseline	baseline-transition-intervention
1907	75-033	3	7								0.69	150	103.5	0	0	724.5	0	baseline	baseline-transition-intervention
1908	75-033	3	8								0.74	100	74	0	0	518	0	baseline	baseline-transition-intervention
1909	75-033	3	9								0.83	90	74.7	0	0	522.9	0	baseline	baseline-transition-intervention
1910	75-033	3	10								0.91	90	81.9	0	0	573.3	0	baseline	baseline-transition-intervention
1911	75-033	3	11								1	90	90	0	0	630	0	baseline	baseline-transition-intervention
1912	75-033	3	12								1.14	90	102.6	0	0	718.2	0	baseline	baseline-transition-intervention
1913	75-033	3	13								1.32	90	118.8	0	0	831.6	0	baseline	baseline-transition-intervention
1914	75-033	3	14								1.4	62	86.8	0	0	607.6	0	baseline	baseline-transition-intervention
1915	75-033	3	15								1.42	44	62.48	0	0	437.36	0	baseline	baseline-transition-intervention
1916	75-033	3	16								1.51	12	18.12	0	0	126.84	0	baseline	baseline-transition-intervention
1917	75-033	4	1	AB001	1	100	100	G	1	0.225	0.05	100	5	444.444	444.444	35	12698.4	transition	baseline-transition-intervention
1918	75-033	4	2								0.09	100	9	0	0	63	0	transition	baseline-transition-intervention
1919	75-033	4	3								0.25	100	25	0	0	175	0	transition	baseline-transition-intervention
1920	75-033	4	4	AB116	2	100	100	G	1	0.225	0.43	100	43	444.444	444.444	301	1476.56	transition	baseline-transition-intervention
1921	75-033	4	4	AB063	2	50	50	G	0.5	0.225	0.43	100	43	444.444	444.444	301	1476.56	transition	baseline-transition-intervention
1922	75-033	4	5								0.53	96	50.88	0	0	356.16	0	transition	baseline-transition-intervention
1923	75-033	4	6								0.63	80	50.4	0	0	352.8	0	transition	baseline-transition-intervention
1924	75-033	4	7								0.69	80	55.2	0	0	386.4	0	transition	baseline-transition-intervention
1925	75-033	4	8								0.74	80	59.2	0	0	414.4	0	transition	baseline-transition-intervention
1926	75-033	4	9								0.83	80	66.4	0	0	464.8	0	transition	baseline-transition-intervention
1927	75-033	4	10								0.91	80	72.8	0	0	509.6	0	transition	baseline-transition-intervention
1928	75-033	4	11								1	80	80	0	0	560	0	transition	baseline-transition-intervention
1929	75-033	4	12								1.14	80	91.2	0	0	638.4	0	transition	baseline-transition-intervention
1930	75-033	4	13								1.32	42	55.44	0	0	388.08	0	transition	baseline-transition-intervention
1931	75-033	4	14								1.4	39	54.6	0	0	382.2	0	transition	baseline-transition-intervention
1932	75-033	4	15								1.42	19	26.98	0	0	188.86	0	transition	baseline-transition-intervention
1933	75-033	5	1	AB001	1	10	100	G	1	0.225	0.05	102	5.1	444.444	44.4444	35.7	1244.94	intervention	baseline-transition-intervention
1934	75-033	5	2								0.09	102	9.18	0	0	64.26	0	intervention	baseline-transition-intervention
1935	75-033	5	3								0.25	102	25.5	0	0	178.5	0	intervention	baseline-transition-intervention
1936	75-033	5	4								0.43	102	43.86	0	0	307.02	0	intervention	baseline-transition-intervention
1937	75-033	5	5								0.53	102	54.06	0	0	378.42	0	intervention	baseline-transition-intervention
1938	75-033	5	6								0.63	102	64.26	0	0	449.82	0	intervention	baseline-transition-intervention
1939	75-033	5	7								0.69	102	70.38	0	0	492.66	0	intervention	baseline-transition-intervention
1940	75-033	5	8								0.74	102	75.48	0	0	528.36	0	intervention	baseline-transition-intervention
1941	75-033	5	9								0.83	100	83	0	0	581	0	intervention	baseline-transition-intervention
1942	75-033	5	10								0.91	97	88.27	0	0	617.89	0	intervention	baseline-transition-intervention
1943	75-033	5	11								1	95	95	0	0	665	0	intervention	baseline-transition-intervention
1944	75-033	5	12								1.14	95	108.3	0	0	758.1	0	intervention	baseline-transition-intervention
1945	75-033	5	13								1.32	95	125.4	0	0	877.8	0	intervention	baseline-transition-intervention
1946	75-033	5	14								1.4	75	105	0	0	735	0	intervention	baseline-transition-intervention
1947	75-033	5	15								1.42	48	68.16	0	0	477.12	0	intervention	baseline-transition-intervention
1948	75-033	5	16								1.51	25	37.75	0	0	264.25	0	intervention	baseline-transition-intervention
1949	75-033	6	1								0.05	153	7.65	0	0	53.55	0	intervention	baseline-transition-intervention
1950	75-033	6	2								0.09	152	13.68	0	0	95.76	0	intervention	baseline-transition-intervention
1951	75-033	6	3								0.25	152	38	0	0	266	0	intervention	baseline-transition-intervention
1952	75-033	6	4								0.43	150	64.5	0	0	451.5	0	intervention	baseline-transition-intervention
1953	75-033	6	5								0.53	115	60.95	0	0	426.65	0	intervention	baseline-transition-intervention
1954	75-033	6	6								0.63	115	72.45	0	0	507.15	0	intervention	baseline-transition-intervention
1955	75-033	6	7								0.69	115	79.35	0	0	555.45	0	intervention	baseline-transition-intervention
1956	75-033	6	8								0.74	115	85.1	0	0	595.7	0	intervention	baseline-transition-intervention
1957	75-033	6	9								0.83	115	95.45	0	0	668.15	0	intervention	baseline-transition-intervention
1958	75-033	6	10								0.91	115	104.65	0	0	732.55	0	intervention	baseline-transition-intervention
1959	75-033	6	11								1	115	115	0	0	805	0	intervention	baseline-transition-intervention
1960	75-033	6	12								1.14	115	131.1	0	0	917.7	0	intervention	baseline-transition-intervention
1961	75-033	6	13								1.32	115	151.8	0	0	1062.6	0	intervention	baseline-transition-intervention
1962	75-033	6	14								1.4	7	9.8	0	0	68.6	0	intervention	baseline-transition-intervention
1963	75-034	1	1	AB001	3	100	100	G	1	0.225	0.05	500	25	444.444	444.444	175	2539.68	baseline	baseline-stop
1964	75-034	1	1	AB110	3	100	100	G	0.5	0.225	0.05	500	25	888.889	888.889	175	5079.37	baseline	baseline-stop
1965	75-034	1	1	AB089	3	100	100	G	2	0.225	0.05	500	25	222.222	222.222	175	1269.84	baseline	baseline-stop
1966	75-034	1	2								0.09	475	42.75	0	0	299.25	0	baseline	baseline-stop
1967	75-034	1	3								0.25	470	117.5	0	0	822.5	0	baseline	baseline-stop
1968	75-034	1	4								0.43	449	193.07	0	0	1351.49	0	baseline	baseline-stop
1969	75-034	1	5								0.53	420	222.6	0	0	1558.2	0	baseline	baseline-stop
1970	75-034	1	6								0.63	420	264.6	0	0	1852.2	0	baseline	baseline-stop
1971	75-034	1	7								0.69	420	289.8	0	0	2028.6	0	baseline	baseline-stop
1972	75-034	1	8								0.74	420	310.8	0	0	2175.6	0	baseline	baseline-stop
1973	75-034	1	9	AB128	1	200	100	ML	0.6	0.225	0.83	420	348.6	740.741	1481.48	2440.2	607.115	baseline	baseline-stop
1974	75-034	1	10								0.91	420	382.2	0	0	2675.4	0	baseline	baseline-stop
1975	75-034	1	11	AB128	1	200	100	ML	0.6	0.225	1	420	420	740.741	1481.48	2940	503.905	baseline	baseline-stop
1976	75-034	1	12								1.14	420	478.8	0	0	3351.6	0	baseline	baseline-stop
1977	75-034	1	13								1.32	420	554.4	0	0	3880.8	0	baseline	baseline-stop
1978	75-034	1	14								1.4	420	588	0	0	4116	0	baseline	baseline-stop
1979	75-034	1	15								1.42	340	482.8	0	0	3379.6	0	baseline	baseline-stop
1980	75-034	1	16								1.51	260	392.6	0	0	2748.2	0	baseline	baseline-stop
1981	75-034	1	17								1.56	180	280.8	0	0	1965.6	0	baseline	baseline-stop
1982	75-034	1	18								1.6	100	160	0	0	1120	0	baseline	baseline-stop
1983	75-034	1	19								1.69	80	135.2	0	0	946.4	0	baseline	baseline-stop
1984	75-034	1	20								1.77	50	88.5	0	0	619.5	0	baseline	baseline-stop
1985	75-035	1	1	AB110	2	100	100	G	0.5	0.225	0.05	300	15	888.889	888.889	105	8465.61	baseline	baseline-stop
1986	75-035	1	1	AB089	2	100	100	G	2	0.225	0.05	300	15	222.222	222.222	105	2116.4	baseline	baseline-stop
1987	75-035	1	2	AB089	2	100	100	G	2	0.225	0.09	292	26.28	222.222	222.222	183.96	1207.99	baseline	baseline-stop
1988	75-035	1	2	AB110	2	200	100	G	0.5	0.225	0.09	292	26.28	888.889	1777.78	183.96	9663.94	baseline	baseline-stop
1989	75-035	1	3	AB110	1	100	100	G	0.5	0.225	0.25	292	73	888.889	888.889	511	1739.51	baseline	baseline-stop
1990	75-035	1	4								0.43	292	125.56	0	0	878.92	0	baseline	baseline-stop
1991	75-035	1	5								0.53	292	154.76	0	0	1083.32	0	baseline	baseline-stop
1992	75-035	1	6								0.63	292	183.96	0	0	1287.72	0	baseline	baseline-stop
1993	75-035	1	7								0.69	290	200.1	0	0	1400.7	0	baseline	baseline-stop
1994	75-035	1	8								0.74	288	213.12	0	0	1491.84	0	baseline	baseline-stop
1995	75-035	1	9								0.83	288	239.04	0	0	1673.28	0	baseline	baseline-stop
1996	75-035	1	10								0.91	288	262.08	0	0	1834.56	0	baseline	baseline-stop
1997	75-035	1	11								1	288	288	0	0	2016	0	baseline	baseline-stop
1998	75-035	1	12								1.14	288	328.32	0	0	2298.24	0	baseline	baseline-stop
1999	75-035	1	13								1.32	288	380.16	0	0	2661.12	0	baseline	baseline-stop
[truncated: 4,370 more rows]
