# Supplementary material for: Reducing Antimicrobial Usage in Small-Scale Chicken Farms in Vietnam: A 3-Year Intervention Study
Source: Front Vet Sci. 2021 Jan 28;7:612993. doi: 10.3389/fvets.2020.612993 (PMC7876082; doi:10.3389/fvets.2020.612993)
Supplement: Supplementary Data 2 — Raw data on AMU, mortality, and bodyweight. [file Table_2.XLSX]

## Sheet: Supplementary Material 2
no	farm	cycle	week	totalchicken	nodead	average bodyweight	mortality	ADDkg per 1,000 kg chicken-days	statusflock	statusfarm
1	75-001	1	1	210	3		1.42857	6046.86	baseline	baseline-intervention
2	75-001	1	2	207	0		0	0	baseline	baseline-intervention
3	75-001	1	3	207	1		0.483092	0	baseline	baseline-intervention
4	75-001	1	4	206	0		0	0	baseline	baseline-intervention
5	75-001	1	5	206	0		0	0	baseline	baseline-intervention
6	75-001	1	6	206	2		0.970874	0	baseline	baseline-intervention
7	75-001	1	7	204	0		0	0	baseline	baseline-intervention
8	75-001	1	8	204	2		0.980392	0	baseline	baseline-intervention
9	75-001	1	9	202	0		0	173.395	baseline	baseline-intervention
10	75-001	1	10	202	0		0	1381.61	baseline	baseline-intervention
11	75-001	1	11	196	0		0	647.878	baseline	baseline-intervention
12	75-001	1	12	196	0		0	0	baseline	baseline-intervention
13	75-001	1	13	196	0		0	0	baseline	baseline-intervention
14	75-001	1	14	182	0		0	0	baseline	baseline-intervention
15	75-001	1	15	175	0		0	0	baseline	baseline-intervention
16	75-001	1	16	162	0		0	64.8885	baseline	baseline-intervention
17	75-001	1	17	157	0		0	0	baseline	baseline-intervention
18	75-001	1	18	157	0		0	0	baseline	baseline-intervention
19	75-001	1	19	146	6		4.10959	0	baseline	baseline-intervention
20	75-001	1	20	140	0		0	0	baseline	baseline-intervention
21	75-001	1	21	140	0		0	0	baseline	baseline-intervention
22	75-001	1	22	130	0		0	0	baseline	baseline-intervention
23	75-001	1	23	110	0		0	0	baseline	baseline-intervention
24	75-001	1	24	90	0		0	0	baseline	baseline-intervention
25	75-001	1	25	78	0		0	0	baseline	baseline-intervention
26	75-001	1	26	68	0		0	0	baseline	baseline-intervention
27	75-001	1	27	38	0	1.5	0	0	baseline	baseline-intervention
28	75-001	2	1	204	1		0.490196	6224.71	baseline	baseline-intervention
29	75-001	2	2	203	1		0.492611	0	baseline	baseline-intervention
30	75-001	2	3	202	0		0	188.59	baseline	baseline-intervention
31	75-001	2	4	202	0		0	730.97	baseline	baseline-intervention
32	75-001	2	5	202	50		24.7525	652.356	baseline	baseline-intervention
33	75-001	2	6	152	0		0	0	baseline	baseline-intervention
34	75-001	2	7	152	2		1.31579	0	baseline	baseline-intervention
35	75-001	2	8	150	0		0	572.001	baseline	baseline-intervention
36	75-001	2	9	150	0		0	0	baseline	baseline-intervention
37	75-001	2	10	150	0		0	0	baseline	baseline-intervention
38	75-001	2	11	150	11		7.33333	0	baseline	baseline-intervention
39	75-001	2	12	139	0		0	0	baseline	baseline-intervention
40	75-001	2	13	139	0		0	0	baseline	baseline-intervention
41	75-001	2	14	139	0		0	0	baseline	baseline-intervention
42	75-001	2	15	133	0		0	0	baseline	baseline-intervention
43	75-001	2	16	133	0		0	0	baseline	baseline-intervention
44	75-001	2	17	123	0		0	0	baseline	baseline-intervention
45	75-001	2	18	113	0		0	0	baseline	baseline-intervention
46	75-001	2	19	90	0		0	0	baseline	baseline-intervention
47	75-001	2	20	90	0		0	0	baseline	baseline-intervention
48	75-001	2	21	90	0		0	0	baseline	baseline-intervention
49	75-001	2	22	90	0		0	0	baseline	baseline-intervention
50	75-001	2	23	90	0		0	0	baseline	baseline-intervention
51	75-001	2	24	70	0	1.6	0	0	baseline	baseline-intervention
52	75-001	3	1	202	2		0.990099	12572.7	baseline	baseline-intervention
53	75-001	3	2	200	0		0	6734.01	baseline	baseline-intervention
54	75-001	3	3	200	52		26	0	baseline	baseline-intervention
55	75-001	3	4	148	0		0	0	baseline	baseline-intervention
56	75-001	3	5	148	0		0	0	baseline	baseline-intervention
57	75-001	3	6	148	16		10.8108	0	baseline	baseline-intervention
58	75-001	3	7	132	8		6.06061	0	baseline	baseline-intervention
59	75-001	3	8	124	0		0	0	baseline	baseline-intervention
60	75-001	3	9	124	1		0.806452	0	baseline	baseline-intervention
61	75-001	3	10	123	0		0	0	baseline	baseline-intervention
62	75-001	3	11	123	0		0	0	baseline	baseline-intervention
63	75-001	3	12	123	0		0	0	baseline	baseline-intervention
64	75-001	3	13	123	0		0	0	baseline	baseline-intervention
65	75-001	3	14	123	0		0	0	baseline	baseline-intervention
66	75-001	3	15	123	0		0	0	baseline	baseline-intervention
67	75-001	3	16	123	0		0	0	baseline	baseline-intervention
68	75-001	3	17	120	0		0	0	baseline	baseline-intervention
69	75-001	3	18	60	0	1.8	0	0	baseline	baseline-intervention
70	75-001	4	1	240	0		0	5291.01	baseline	baseline-intervention
71	75-001	4	2	240	0		0	0	baseline	baseline-intervention
72	75-001	4	3	240	0		0	0	baseline	baseline-intervention
73	75-001	4	4	240	2		0.833333	0	baseline	baseline-intervention
74	75-001	4	5	238	2		0.840336	0	baseline	baseline-intervention
75	75-001	4	6	236	4		1.69492	0	baseline	baseline-intervention
76	75-001	4	7	232	0		0	0	baseline	baseline-intervention
77	75-001	4	8	232	5		2.15517	0	baseline	baseline-intervention
78	75-001	4	9	227	7		3.0837	0	baseline	baseline-intervention
79	75-001	4	10	220	10		4.54545	2114.29	baseline	baseline-intervention
80	75-001	4	11	210	7		3.33333	604.686	baseline	baseline-intervention
81	75-001	4	12	203	0		0	548.717	baseline	baseline-intervention
82	75-001	4	13	203	0		0	0	baseline	baseline-intervention
83	75-001	4	14	203	0		0	0	baseline	baseline-intervention
84	75-001	4	15	203	0		0	0	baseline	baseline-intervention
85	75-001	4	16	203	73		35.9606	0	baseline	baseline-intervention
86	75-001	4	17	130	45		34.6154	0	baseline	baseline-intervention
87	75-001	4	18	85	0		0	0	baseline	baseline-intervention
88	75-001	4	19	85	0		0	0	baseline	baseline-intervention
89	75-001	4	20	85	0	1.53	0	0	baseline	baseline-intervention
90	75-001	5	1	300	0		0	4232.8	intervention	baseline-intervention
91	75-001	5	2	300	0		0	4703.12	intervention	baseline-intervention
92	75-001	5	3	300	0		0	846.561	intervention	baseline-intervention
93	75-001	5	4	300	1		0.333333	0	intervention	baseline-intervention
94	75-001	5	5	299	9		3.01003	0	intervention	baseline-intervention
95	75-001	5	6	290	6		2.06897	0	intervention	baseline-intervention
96	75-001	5	7	284	0		0	0	intervention	baseline-intervention
97	75-001	5	8	284	1		0.352113	0	intervention	baseline-intervention
98	75-001	5	9	283	3		1.06007	0	intervention	baseline-intervention
99	75-001	5	10	283	0		0	0	intervention	baseline-intervention
100	75-001	5	11	283	0		0	0	intervention	baseline-intervention
101	75-001	5	12	280	0		0	0	intervention	baseline-intervention
102	75-001	5	13	280	0		0	0	intervention	baseline-intervention
103	75-001	5	14	280	0		0	0	intervention	baseline-intervention
104	75-001	5	15	260	0		0	0	intervention	baseline-intervention
105	75-001	5	16	59	0		0	0	intervention	baseline-intervention
106	75-001	5	17	40	0	1.4	0	0	intervention	baseline-intervention
107	75-001	6	1	204	9		4.41176	6224.71	intervention	baseline-intervention
108	75-001	6	2	195	0		0	0	intervention	baseline-intervention
109	75-001	6	3	195	5		2.5641	1302.4	intervention	baseline-intervention
110	75-001	6	4	190	0		0	0	intervention	baseline-intervention
111	75-001	6	5	189	13		6.87831	0	intervention	baseline-intervention
112	75-001	6	6	176	11		6.25	0	intervention	baseline-intervention
113	75-001	6	7	165	0		0	0	intervention	baseline-intervention
114	75-001	6	8	165	3		1.81818	0	intervention	baseline-intervention
115	75-001	6	9	162	0		0	0	intervention	baseline-intervention
116	75-001	6	10	162	0		0	0	intervention	baseline-intervention
117	75-001	6	11	162	0		0	0	intervention	baseline-intervention
118	75-001	6	12	162	0		0	0	intervention	baseline-intervention
119	75-001	6	13	162	0		0	0	intervention	baseline-intervention
120	75-001	6	14	162	0		0	0	intervention	baseline-intervention
121	75-001	6	15	162	0		0	0	intervention	baseline-intervention
122	75-001	6	16	152	0		0	0	intervention	baseline-intervention
123	75-001	6	17	100	0		0	0	intervention	baseline-intervention
124	75-001	6	18	60	0	1.7	0	0	intervention	baseline-intervention
125	75-001	7	1	202	4		1.9802	6286.34	intervention	baseline-intervention
126	75-001	7	2	198	0		0	0	intervention	baseline-intervention
127	75-001	7	3	198	18		9.09091	0	intervention	baseline-intervention
128	75-001	7	4	180	0		0	0	intervention	baseline-intervention
129	75-001	7	5	180	0		0	0	intervention	baseline-intervention
130	75-001	7	6	180	0		0	0	intervention	baseline-intervention
131	75-001	7	7	180	0		0	0	intervention	baseline-intervention
132	75-001	7	8	180	0		0	0	intervention	baseline-intervention
133	75-001	7	9	180	1		0.555556	0	intervention	baseline-intervention
134	75-001	7	10	179	0		0	0	intervention	baseline-intervention
135	75-001	7	11	179	0		0	0	intervention	baseline-intervention
136	75-001	7	12	179	0		0	0	intervention	baseline-intervention
137	75-001	7	13	179	0		0	0	intervention	baseline-intervention
138	75-001	7	14	179	0		0	0	intervention	baseline-intervention
139	75-001	7	15	179	0		0	0	intervention	baseline-intervention
140	75-001	7	16	179	0		0	0	intervention	baseline-intervention
141	75-001	7	17	179	0		0	0	intervention	baseline-intervention
142	75-001	7	18	140	0		0	0	intervention	baseline-intervention
143	75-001	7	19	100	0		0	0	intervention	baseline-intervention
144	75-001	7	20	73	0	1.5	0	0	intervention	baseline-intervention
145	75-002	1	1	505	5		0.990099	1257.27	baseline	baseline-transition
146	75-002	1	2	500	2		0.4	2116.4	baseline	baseline-transition
147	75-002	1	3	498	5		1.00402	0	baseline	baseline-transition
148	75-002	1	4	493	1		0.20284	37.4381	baseline	baseline-transition
149	75-002	1	5	492	6		1.21951	243.489	baseline	baseline-transition
150	75-002	1	6	486	2		0.411523	0	baseline	baseline-transition
151	75-002	1	7	484	0		0	0	baseline	baseline-transition
152	75-002	1	8	484	0		0	0	baseline	baseline-transition
153	75-002	1	9	484	0		0	0	baseline	baseline-transition
154	75-002	1	10	484	0		0	0	baseline	baseline-transition
155	75-002	1	11	484	0		0	0	baseline	baseline-transition
156	75-002	1	12	484	0		0	0	baseline	baseline-transition
157	75-002	1	13	484	0		0	0	baseline	baseline-transition
158	75-002	1	14	484	0		0	0	baseline	baseline-transition
159	75-002	1	15	207	0		0	0	baseline	baseline-transition
160	75-002	1	16	60	0		0	0	baseline	baseline-transition
161	75-002	1	17	60	0		0	0	baseline	baseline-transition
162	75-002	1	18	60	0	1.4	0	0	baseline	baseline-transition
163	75-002	2	1	505	5		0.990099	2514.54	baseline	baseline-transition
164	75-002	2	2	650	10		1.53846	0	baseline	baseline-transition
165	75-002	2	3	640	10		1.5625	0	baseline	baseline-transition
166	75-002	2	4	630	40		6.34921	0	baseline	baseline-transition
167	75-002	2	5	590	0		0	203.045	baseline	baseline-transition
168	75-002	2	6	590	20		3.38983	170.815	baseline	baseline-transition
169	75-002	2	7	570	0		0	0	baseline	baseline-transition
170	75-002	2	8	570	0		0	0	baseline	baseline-transition
171	75-002	2	9	570	0		0	134.204	baseline	baseline-transition
172	75-002	2	10	570	40		7.01754	0	baseline	baseline-transition
173	75-002	2	11	530	0		0	0	baseline	baseline-transition
174	75-002	2	12	530	20		3.77358	0	baseline	baseline-transition
175	75-002	2	13	510	10		1.96078	0	baseline	baseline-transition
176	75-002	2	14	500	0		0	0	baseline	baseline-transition
177	75-002	2	15	500	0		0	0	baseline	baseline-transition
178	75-002	2	16	500	0		0	0	baseline	baseline-transition
179	75-002	2	17	500	0		0	0	baseline	baseline-transition
180	75-002	2	18	500	0		0	0	baseline	baseline-transition
181	75-002	2	19	450	0		0	0	baseline	baseline-transition
182	75-002	2	20	390	0		0	0	baseline	baseline-transition
183	75-002	2	21	290	0		0	0	baseline	baseline-transition
184	75-002	2	22	100	0	1.5	0	0	baseline	baseline-transition
185	75-002	3	1	600	10		1.66667	0	baseline	baseline-transition
186	75-002	3	2	600	0		0	0	baseline	baseline-transition
187	75-002	3	3	590	0		0	0	baseline	baseline-transition
188	75-002	3	4	590	0		0	0	baseline	baseline-transition
189	75-002	3	5	590	20		3.38983	0	baseline	baseline-transition
190	75-002	3	6	570	0		0	0	baseline	baseline-transition
191	75-002	3	7	570	20		3.50877	0	baseline	baseline-transition
192	75-002	3	8	550	0		0	0	baseline	baseline-transition
193	75-002	3	9	550	0		0	0	baseline	baseline-transition
194	75-002	3	10	550	0		0	0	baseline	baseline-transition
195	75-002	3	11	550	0		0	0	baseline	baseline-transition
196	75-002	3	12	550	5		0.909091	0	baseline	baseline-transition
197	75-002	3	13	545	0		0	0	baseline	baseline-transition
198	75-002	3	14	545	0		0	0	baseline	baseline-transition
199	75-002	3	15	545	15		2.75229	0	baseline	baseline-transition
200	75-002	3	16	530	0		0	0	baseline	baseline-transition
201	75-002	3	17	330	0	1.7	0	0	baseline	baseline-transition
202	75-002	4	1	510	4		0.784314	1244.94	baseline	baseline-transition
203	75-002	4	2	506	0		0	697.102	baseline	baseline-transition
204	75-002	4	3	506	0		0	0	baseline	baseline-transition
205	75-002	4	4	506	6		1.18577	0	baseline	baseline-transition
206	75-002	4	5	500	10		2	0	baseline	baseline-transition
207	75-002	4	6	490	0		0	51.4189	baseline	baseline-transition
208	75-002	4	7	490	0		0	93.8954	baseline	baseline-transition
209	75-002	4	8	490	0		0	0	baseline	baseline-transition
210	75-002	4	9	490	30		6.12245	0	baseline	baseline-transition
211	75-002	4	10	460	30		6.52174	0	baseline	baseline-transition
212	75-002	4	11	430	10		2.32558	98.4373	baseline	baseline-transition
213	75-002	4	12	420	20		4.7619	265.213	baseline	baseline-transition
214	75-002	4	13	400	0		0	0	baseline	baseline-transition
215	75-002	4	14	400	0		0	113.379	baseline	baseline-transition
216	75-002	4	15	400	0		0	0	baseline	baseline-transition
217	75-002	4	16	400	0		0	0	baseline	baseline-transition
218	75-002	4	17	350	0		0	0	baseline	baseline-transition
219	75-002	4	18	150	0		0	0	baseline	baseline-transition
220	75-002	4	19	30	0		0	0	baseline	baseline-transition
221	75-002	4	20	30	0		0	0	baseline	baseline-transition
222	75-002	4	21	10	0	1.7	0	0	baseline	baseline-transition
223	75-002	5	1	800	0		0	1587.3	transition	baseline-transition
224	75-002	5	2	800	0		0	881.834	transition	baseline-transition
225	75-002	5	3	798	0		0	0	transition	baseline-transition
226	75-002	5	4	798	3		0.37594	0	transition	baseline-transition
227	75-002	5	5	795	0		0	150.687	transition	baseline-transition
228	75-002	5	6	795	5		0.628931	0	transition	baseline-transition
229	75-002	5	7	790	20		2.53165	232.956	transition	baseline-transition
230	75-002	5	8	770	5		0.649351	0	transition	baseline-transition
231	75-002	5	9	765	0		0	74.9965	transition	baseline-transition
232	75-002	5	10	765	0		0	36.0278	transition	baseline-transition
233	75-002	5	11	765	0		0	0	transition	baseline-transition
234	75-002	5	12	765	5		0.653595	0	transition	baseline-transition
235	75-002	5	13	760	60		7.89474	0	transition	baseline-transition
236	75-002	5	14	700	180		25.7143	0	transition	baseline-transition
237	75-002	5	15	520	150		28.8462	0	transition	baseline-transition
238	75-002	5	16	200	0		0	0	transition	baseline-transition
239	75-002	5	17	150	0		0	0	transition	baseline-transition
240	75-002	5	18	100	0		0	0	transition	baseline-transition
241	75-002	5	19	100	0		0	0	transition	baseline-transition
242	75-002	5	20	50	0		0	0	transition	baseline-transition
243	75-002	5	21	50	0	1.55	0	0	transition	baseline-transition
244	75-003	1	1	406	19		4.6798	0	baseline	baseline-stop
245	75-003	1	2	381	7		1.83727	370.324	baseline	baseline-stop
246	75-003	1	3	374	5		1.3369	169.765	baseline	baseline-stop
247	75-003	1	4	369	1		0.271003	100.038	baseline	baseline-stop
248	75-003	1	5	368	2		0.543478	0	baseline	baseline-stop
249	75-003	1	6	366	153		41.8033	0	baseline	baseline-stop
250	75-003	1	7	213	13		6.10329	0	baseline	baseline-stop
251	75-003	1	8	200	3		1.5	0	baseline	baseline-stop
252	75-003	1	9	197	20		10.1523	0	baseline	baseline-stop
253	75-003	1	10	177	40		22.5989	0	baseline	baseline-stop
254	75-003	1	11	137	50		36.4964	0	baseline	baseline-stop
255	75-003	1	12	87	50		57.4713	0	baseline	baseline-stop
256	75-003	1	13	37	20		54.0541	0	baseline	baseline-stop
257	75-003	1	14	17	17	1.5	100	0	baseline	baseline-stop
258	75-004	1	1	715	2		0.27972	1776	baseline	baseline-transition-intervention
259	75-004	1	2	713	0		0	0	baseline	baseline-transition-intervention
260	75-004	1	3	713	1		0.140252	0	baseline	baseline-transition-intervention
261	75-004	1	4	712	10		1.40449	414.764	baseline	baseline-transition-intervention
262	75-004	1	5	702	0		0	0	baseline	baseline-transition-intervention
263	75-004	1	6	702	0		0	0	baseline	baseline-transition-intervention
264	75-004	1	7	702	37		5.27066	0	baseline	baseline-transition-intervention
265	75-004	1	8	665	9		1.35338	0	baseline	baseline-transition-intervention
266	75-004	1	9	656	4		0.609756	6941.1	baseline	baseline-transition-intervention
267	75-004	1	10	652	2		0.306748	428.046	baseline	baseline-transition-intervention
268	75-004	1	11	650	0		0	0	baseline	baseline-transition-intervention
269	75-004	1	12	650	0		0	0	baseline	baseline-transition-intervention
270	75-004	1	13	650	0		0	0	baseline	baseline-transition-intervention
271	75-004	1	14	500	0		0	0	baseline	baseline-transition-intervention
272	75-004	1	15	250	0		0	0	baseline	baseline-transition-intervention
273	75-004	1	16	135	0		0	0	baseline	baseline-transition-intervention
274	75-004	1	17	105	0		0	0	baseline	baseline-transition-intervention
275	75-004	1	18	97	0	1.8	0	0	baseline	baseline-transition-intervention
276	75-004	2	1	1300	18		1.38462	4884	baseline	baseline-transition-intervention
277	75-004	2	2	1282	7		0.546022	1100.57	baseline	baseline-transition-intervention
278	75-004	2	3	1275	25		1.96078	99.5954	baseline	baseline-transition-intervention
279	75-004	2	4	1250	80		6.4	236.25	baseline	baseline-transition-intervention
280	75-004	2	5	1170	45		3.84615	204.78	baseline	baseline-transition-intervention
281	75-004	2	6	1125	21		1.86667	179.166	baseline	baseline-transition-intervention
282	75-004	2	7	1114	4		0.359066	0	baseline	baseline-transition-intervention
283	75-004	2	8	1100	204		18.5455	0	baseline	baseline-transition-intervention
284	75-004	2	9	896	459		51.2277	0	baseline	baseline-transition-intervention
285	75-004	2	10	437	13		2.97483	0	baseline	baseline-transition-intervention
286	75-004	2	11	424	26		6.13208	0	baseline	baseline-transition-intervention
287	75-004	2	12	398	18		4.52261	839.62	baseline	baseline-transition-intervention
288	75-004	2	13	380	20		5.26316	0	baseline	baseline-transition-intervention
289	75-004	2	14	360	14		3.88889	0	baseline	baseline-transition-intervention
290	75-004	2	15	346	15		4.33526	0	baseline	baseline-transition-intervention
291	75-004	2	16	331	0		0	0	baseline	baseline-transition-intervention
292	75-004	2	17	212	0		0	0	baseline	baseline-transition-intervention
293	75-004	2	18	16	0		0	0	baseline	baseline-transition-intervention
294	75-004	2	19	7	0		0	0	baseline	baseline-transition-intervention
295	75-004	2	20	7	0	1.6	0	0	baseline	baseline-transition-intervention
296	75-004	3	1	1002	0		0	0	baseline	baseline-transition-intervention
297	75-004	3	2	1002	6		0.598802	704.059	baseline	baseline-transition-intervention
298	75-004	3	3	996	4		0.401606	0	baseline	baseline-transition-intervention
299	75-004	3	4	992	8		0.806452	330.771	baseline	baseline-transition-intervention
300	75-004	3	5	984	8		0.813008	0	baseline	baseline-transition-intervention
301	75-004	3	6	976	8		0.819672	206.519	baseline	baseline-transition-intervention
302	75-004	3	7	968	6		0.619835	0	baseline	baseline-transition-intervention
303	75-004	3	8	962	7		0.727651	0	baseline	baseline-transition-intervention
304	75-004	3	9	955	8		0.837696	0	baseline	baseline-transition-intervention
305	75-004	3	10	947	8		0.844773	245.588	baseline	baseline-transition-intervention
306	75-004	3	11	939	7		0.745474	0	baseline	baseline-transition-intervention
307	75-004	3	12	932	7		0.751073	0	baseline	baseline-transition-intervention
308	75-004	3	13	925	20		2.16216	104	baseline	baseline-transition-intervention
309	75-004	3	14	905	10		1.10497	0	baseline	baseline-transition-intervention
310	75-004	3	15	601	0		0	0	baseline	baseline-transition-intervention
311	75-004	3	16	20	0		0	0	baseline	baseline-transition-intervention
312	75-004	3	17	20	0	1.5	0	0	baseline	baseline-transition-intervention
313	75-004	4	1	1000	0		0	1269.84	baseline	baseline-transition-intervention
314	75-004	4	2	1000	0		0	705.467	baseline	baseline-transition-intervention
315	75-004	4	3	1000	15		1.5	0	baseline	baseline-transition-intervention
316	75-004	4	4	985	6		0.609137	0	baseline	baseline-transition-intervention
317	75-004	4	5	979	0		0	0	baseline	baseline-transition-intervention
318	75-004	4	6	979	10		1.02145	0	baseline	baseline-transition-intervention
319	75-004	4	7	969	0		0	0	baseline	baseline-transition-intervention
320	75-004	4	8	969	22		2.27038	354.18	baseline	baseline-transition-intervention
321	75-004	4	9	947	8		0.844773	0	baseline	baseline-transition-intervention
322	75-004	4	10	939	13		1.38445	0	baseline	baseline-transition-intervention
323	75-004	4	11	926	0		0	0	baseline	baseline-transition-intervention
324	75-004	4	12	926	50		5.39957	561.359	baseline	baseline-transition-intervention
325	75-004	4	13	876	0		0	0	baseline	baseline-transition-intervention
326	75-004	4	14	876	0		0	0	baseline	baseline-transition-intervention
327	75-004	4	15	876	0		0	0	baseline	baseline-transition-intervention
328	75-004	4	16	352	0	1.6	0	0	baseline	baseline-transition-intervention
329	75-004	5	1	1000	34		3.4	1269.84	transition	baseline-transition-intervention
330	75-004	5	2	966	17		1.75983	1460.59	transition	baseline-transition-intervention
331	75-004	5	3	949	2		0.210748	0	transition	baseline-transition-intervention
332	75-004	5	4	947	9		0.95037	0	transition	baseline-transition-intervention
333	75-004	5	5	938	0		0	0	transition	baseline-transition-intervention
334	75-004	5	6	938	8		0.852878	0	transition	baseline-transition-intervention
335	75-004	5	7	930	5		0.537634	0	transition	baseline-transition-intervention
336	75-004	5	8	925	15		1.62162	309.189	transition	baseline-transition-intervention
337	75-004	5	9	910	26		2.85714	504.372	transition	baseline-transition-intervention
338	75-004	5	10	884	5		0.565611	0	transition	baseline-transition-intervention
339	75-004	5	11	879	0		0	0	transition	baseline-transition-intervention
340	75-004	5	12	879	0		0	0	transition	baseline-transition-intervention
341	75-004	5	13	879	0		0	0	transition	baseline-transition-intervention
342	75-004	5	14	879	0		0	0	transition	baseline-transition-intervention
343	75-004	5	15	589	0		0	0	transition	baseline-transition-intervention
344	75-004	5	16	200	0	1.65	0	0	transition	baseline-transition-intervention
345	75-004	6	1	1149	9		0.78329	1105.17	transition	baseline-transition-intervention
346	75-004	6	2	1140	10		0.877193	1237.66	transition	baseline-transition-intervention
347	75-004	6	3	1130	8		0.707965	0	transition	baseline-transition-intervention
348	75-004	6	4	1122	20		1.78253	0	transition	baseline-transition-intervention
349	75-004	6	5	1102	2		0.181488	0	transition	baseline-transition-intervention
350	75-004	6	6	1100	0		0	0	transition	baseline-transition-intervention
351	75-004	6	7	1100	0		0	0	transition	baseline-transition-intervention
352	75-004	6	8	1100	0		0	0	transition	baseline-transition-intervention
353	75-004	6	9	1100	38		3.45455	278.169	transition	baseline-transition-intervention
354	75-004	6	10	1062	70		6.59134	262.793	transition	baseline-transition-intervention
355	75-004	6	11	992	0		0	0	transition	baseline-transition-intervention
356	75-004	6	12	990	0		0	0	transition	baseline-transition-intervention
357	75-004	6	13	990	0		0	0	transition	baseline-transition-intervention
358	75-004	6	14	990	0		0	0	transition	baseline-transition-intervention
359	75-004	6	15	990	0		0	0	transition	baseline-transition-intervention
360	75-004	6	16	760	0		0	0	transition	baseline-transition-intervention
361	75-004	6	17	600	0		0	0	transition	baseline-transition-intervention
362	75-004	6	18	350	0		0	0	transition	baseline-transition-intervention
363	75-004	6	19	150	0	1.7	0	0	transition	baseline-transition-intervention
364	75-004	7	1	1000	27		2.7	1269.84	intervention	baseline-transition-intervention
365	75-004	7	2	973	8		0.822199	0	intervention	baseline-transition-intervention
366	75-004	7	3	965	25		2.59067	526.359	intervention	baseline-transition-intervention
367	75-004	7	4	940	7		0.744681	0	intervention	baseline-transition-intervention
368	75-004	7	5	933	13		1.39335	0	intervention	baseline-transition-intervention
369	75-004	7	6	920	0		0	0	intervention	baseline-transition-intervention
370	75-004	7	7	920	0		0	0	intervention	baseline-transition-intervention
371	75-004	7	8	920	0		0	0	intervention	baseline-transition-intervention
372	75-004	7	9	920	0		0	0	intervention	baseline-transition-intervention
373	75-004	7	10	920	7		0.76087	0	intervention	baseline-transition-intervention
374	75-004	7	11	913	5		0.547645	0	intervention	baseline-transition-intervention
375	75-004	7	12	908	8		0.881057	0	intervention	baseline-transition-intervention
376	75-004	7	13	900	0		0	0	intervention	baseline-transition-intervention
377	75-004	7	14	900	0		0	0	intervention	baseline-transition-intervention
378	75-004	7	15	900	0		0	0	intervention	baseline-transition-intervention
379	75-004	7	16	595	0		0	0	intervention	baseline-transition-intervention
380	75-004	7	17	135	0	1.6	0	0	intervention	baseline-transition-intervention
381	75-005	1	1	110	8		7.27273	15873	baseline	baseline-stop
382	75-005	1	2	117	37		31.6239	753.704	baseline	baseline-stop
383	75-005	1	3	93	2		2.15054	0	baseline	baseline-stop
384	75-005	1	4	91	0		0	0	baseline	baseline-stop
385	75-005	1	5	91	0		0	0	baseline	baseline-stop
386	75-005	1	6	91	9		9.89011	0	baseline	baseline-stop
387	75-005	1	7	82	9		10.9756	0	baseline	baseline-stop
388	75-005	1	8	73	0		0	0	baseline	baseline-stop
389	75-005	1	9	73	2		2.73973	0	baseline	baseline-stop
390	75-005	1	10	71	0		0	0	baseline	baseline-stop
391	75-005	1	11	71	1		1.40845	0	baseline	baseline-stop
392	75-005	1	12	70	0		0	298.365	baseline	baseline-stop
393	75-005	1	13	70	1		1.42857	0	baseline	baseline-stop
394	75-005	1	14	40	0		0	0	baseline	baseline-stop
395	75-005	1	15	39	0		0	0	baseline	baseline-stop
396	75-005	1	16	25	0		0	0	baseline	baseline-stop
397	75-005	1	17	23	0		0	0	baseline	baseline-stop
398	75-005	1	18	8	0		0	0	baseline	baseline-stop
399	75-005	1	19	7	0	1.6	0	0	baseline	baseline-stop
400	75-005	2	1	200	12		6	2539.68	baseline	baseline-stop
401	75-005	2	2	188	8		4.25532	0	baseline	baseline-stop
402	75-005	2	3	180	3		1.66667	0	baseline	baseline-stop
403	75-005	2	4	177	12		6.77966	125.132	baseline	baseline-stop
404	75-005	2	5	165	0		0	329.576	baseline	baseline-stop
405	75-005	2	6	165	0		0	152.699	baseline	baseline-stop
406	75-005	2	7	165	0		0	27.8841	baseline	baseline-stop
407	75-005	2	8	165	1		0.606061	0	baseline	baseline-stop
408	75-005	2	9	164	0		0	0	baseline	baseline-stop
409	75-005	2	10	164	3		1.82927	638.154	baseline	baseline-stop
410	75-005	2	11	161	1		0.621118	0	baseline	baseline-stop
411	75-005	2	12	160	0		0	39.1115	baseline	baseline-stop
412	75-005	2	13	160	0		0	0	baseline	baseline-stop
413	75-005	2	14	160	0		0	0	baseline	baseline-stop
414	75-005	2	15	160	2		1.25	0	baseline	baseline-stop
415	75-005	2	16	158	0		0	0	baseline	baseline-stop
416	75-005	2	17	73	0		0	0	baseline	baseline-stop
417	75-005	2	18	71	0		0	0	baseline	baseline-stop
418	75-005	2	19	64	0		0	0	baseline	baseline-stop
419	75-005	2	20	62	0		0	0	baseline	baseline-stop
420	75-005	2	21	52	0		0	0	baseline	baseline-stop
421	75-005	2	22	46	0		0	0	baseline	baseline-stop
422	75-005	2	23	44	0		0	0	baseline	baseline-stop
423	75-005	2	24	19	0		0	0	baseline	baseline-stop
424	75-005	2	25	16	0	1.6	0	0	baseline	baseline-stop
425	75-006	1	1	102	3		2.94118	12449.4	baseline	baseline-stop
426	75-006	1	2	105	0		0	0	baseline	baseline-stop
427	75-006	1	3	105	0		0	0	baseline	baseline-stop
428	75-006	1	4	105	0		0	0	baseline	baseline-stop
429	75-006	1	5	105	0		0	0	baseline	baseline-stop
430	75-006	1	6	105	0		0	0	baseline	baseline-stop
431	75-006	1	7	105	1		0.952381	0	baseline	baseline-stop
432	75-006	1	8	104	0		0	0	baseline	baseline-stop
433	75-006	1	9	104	0		0	0	baseline	baseline-stop
434	75-006	1	10	104	2		1.92308	111.813	baseline	baseline-stop
435	75-006	1	11	102	0		0	103.745	baseline	baseline-stop
436	75-006	1	12	102	4		3.92157	273.014	baseline	baseline-stop
437	75-006	1	13	98	4		4.08163	245.408	baseline	baseline-stop
438	75-006	1	14	74	0		0	353.029	baseline	baseline-stop
439	75-006	1	15	60	0		0	0	baseline	baseline-stop
440	75-006	1	16	40	0		0	0	baseline	baseline-stop
441	75-006	1	17	25	0		0	0	baseline	baseline-stop
442	75-006	1	18	10	0	1.5	0	0	baseline	baseline-stop
443	75-006	2	1	105	0		0	2015.62	baseline	baseline-stop
444	75-006	2	2	105	0		0	0	baseline	baseline-stop
445	75-006	2	3	105	10		9.52381	0	baseline	baseline-stop
446	75-006	2	4	95	0		0	792.997	baseline	baseline-stop
447	75-006	2	5	95	15		15.7895	643.375	baseline	baseline-stop
448	75-006	2	6	90	4		4.44444	0	baseline	baseline-stop
449	75-006	2	7	76	12		15.7895	302.689	baseline	baseline-stop
450	75-006	2	8	64	34		53.125	335.157	baseline	baseline-stop
451	75-006	2	9	30	0		0	0	baseline	baseline-stop
452	75-006	2	10	30	0		0	581.429	baseline	baseline-stop
453	75-006	2	11	30	0		0	0	baseline	baseline-stop
454	75-006	2	12	24	0		0	0	baseline	baseline-stop
455	75-006	2	13	24	0		0	0	baseline	baseline-stop
456	75-006	2	14	24	0		0	0	baseline	baseline-stop
457	75-006	2	15	20	0		0	0	baseline	baseline-stop
458	75-006	2	16	17	0		0	0	baseline	baseline-stop
459	75-006	2	17	12	0		0	0	baseline	baseline-stop
460	75-006	2	18	8	0		0	0	baseline	baseline-stop
461	75-006	2	19	8	0		0	0	baseline	baseline-stop
462	75-006	2	20	8	0		0	0	baseline	baseline-stop
463	75-006	2	21	8	0		0	0	baseline	baseline-stop
464	75-006	2	22	8	0	1.4	0	0	baseline	baseline-stop
465	75-008	1	1	600	10		1.66667	12698.4	baseline	baseline-stop
466	75-008	1	2	590	0		0	0	baseline	baseline-stop
467	75-008	1	3	590	10		1.69492	0	baseline	baseline-stop
468	75-008	1	4	580	0		0	0	baseline	baseline-stop
469	75-008	1	5	580	40		6.89655	0	baseline	baseline-stop
470	75-008	1	6	540	0		0	373.263	baseline	baseline-stop
471	75-008	1	7	540	0		0	0	baseline	baseline-stop
472	75-008	1	8	540	20		3.7037	0	baseline	baseline-stop
473	75-008	1	9	520	0		0	0	baseline	baseline-stop
474	75-008	1	10	520	0		0	0	baseline	baseline-stop
475	75-008	1	11	520	0		0	0	baseline	baseline-stop
476	75-008	1	12	520	40		7.69231	0	baseline	baseline-stop
477	75-008	1	13	480	300		62.5	150.313	baseline	baseline-stop
478	75-008	1	14	180	0		0	0	baseline	baseline-stop
479	75-008	1	15	180	0		0	0	baseline	baseline-stop
480	75-008	1	16	180	0		0	0	baseline	baseline-stop
481	75-008	1	17	80	0		0	0	baseline	baseline-stop
482	75-008	1	18	40	0	1.5	0	0	baseline	baseline-stop
483	75-008	2	1	600	15		2.5	0	baseline	baseline-stop
484	75-008	2	2	585	5		0.854701	0	baseline	baseline-stop
485	75-008	2	3	580	0		0	0	baseline	baseline-stop
486	75-008	2	4	580	15		2.58621	0	baseline	baseline-stop
487	75-008	2	5	565	40		7.07965	0	baseline	baseline-stop
488	75-008	2	6	525	285		54.2857	0	baseline	baseline-stop
489	75-008	2	7	240	0		0	0	baseline	baseline-stop
490	75-008	2	8	240	0		0	0	baseline	baseline-stop
491	75-008	2	8	240	0		0	0	baseline	baseline-stop
492	75-008	2	10	240	10		4.16667	0	baseline	baseline-stop
493	75-008	2	11	230	0		0	0	baseline	baseline-stop
494	75-008	2	12	225	0		0	0	baseline	baseline-stop
495	75-008	2	13	225	0		0	0	baseline	baseline-stop
496	75-008	2	14	225	10		4.44444	0	baseline	baseline-stop
497	75-008	2	15	215	0		0	0	baseline	baseline-stop
498	75-008	2	16	215	0		0	0	baseline	baseline-stop
499	75-008	2	17	15	0		0	0	baseline	baseline-stop
500	75-008	2	18	15	0	1.9	0	0	baseline	baseline-stop
501	75-009	1	1	153	0		0	4149.81	baseline	baseline-stop
502	75-009	1	2	153	0		0	0	baseline	baseline-stop
503	75-009	1	3	153	0		0	829.962	baseline	baseline-stop
504	75-009	1	4	153	1		0.653595	482.536	baseline	baseline-stop
505	75-009	1	5	152	6		3.94737	0	baseline	baseline-stop
506	75-009	1	6	146	0		0	0	baseline	baseline-stop
507	75-009	1	7	146	6		4.10959	0	baseline	baseline-stop
508	75-009	1	8	140	0		0	0	baseline	baseline-stop
509	75-009	1	9	140	0		0	0	baseline	baseline-stop
510	75-009	1	10	140	0		0	0	baseline	baseline-stop
511	75-009	1	11	140	0		0	0	baseline	baseline-stop
512	75-009	1	12	140	0		0	0	baseline	baseline-stop
513	75-009	1	13	140	0		0	0	baseline	baseline-stop
514	75-009	1	14	120	0		0	0	baseline	baseline-stop
515	75-009	1	15	100	0		0	0	baseline	baseline-stop
516	75-009	1	16	90	0		0	0	baseline	baseline-stop
517	75-009	1	17	75	0		0	0	baseline	baseline-stop
518	75-009	1	18	55	0		0	0	baseline	baseline-stop
519	75-009	1	19	37	0		0	0	baseline	baseline-stop
520	75-009	1	20	20	0		0	0	baseline	baseline-stop
521	75-009	1	21	5	0	1.7	0	0	baseline	baseline-stop
522	75-010	1	1	410	0		0	6194.35	baseline	baseline-stop
523	75-010	1	2	410	100		24.3902	0	baseline	baseline-stop
524	75-010	1	3	310	0		0	0	baseline	baseline-stop
525	75-010	1	4	310	0		0	0	baseline	baseline-stop
526	75-010	1	5	310	46		14.8387	0	baseline	baseline-stop
527	75-010	1	6	264	0		0	0	baseline	baseline-stop
528	75-010	1	7	264	0		0	0	baseline	baseline-stop
529	75-010	1	8	264	0		0	0	baseline	baseline-stop
530	75-010	1	9	264	4		1.51515	0	baseline	baseline-stop
531	75-010	1	10	260	20		7.69231	0	baseline	baseline-stop
532	75-010	1	11	240	20		8.33333	0	baseline	baseline-stop
533	75-010	1	12	220	0		0	0	baseline	baseline-stop
534	75-010	1	13	220	0		0	0	baseline	baseline-stop
535	75-010	1	14	220	0		0	0	baseline	baseline-stop
536	75-010	1	15	220	0		0	0	baseline	baseline-stop
537	75-010	1	16	220	0		0	0	baseline	baseline-stop
538	75-010	1	17	160	0		0	0	baseline	baseline-stop
539	75-010	1	18	100	0		0	0	baseline	baseline-stop
540	75-010	1	19	50	0	1.7	0	0	baseline	baseline-stop
541	75-011	1	1	102	0		0	12449.4	baseline	baseline-stop
542	75-011	1	2	102	0		0	0	baseline	baseline-stop
543	75-011	1	3	102	2		1.96078	0	baseline	baseline-stop
544	75-011	1	4	100	0		0	0	baseline	baseline-stop
545	75-011	1	5	100	6		6	0	baseline	baseline-stop
546	75-011	1	6	94	0		0	0	baseline	baseline-stop
547	75-011	1	7	94	0		0	2936.73	baseline	baseline-stop
548	75-011	1	8	94	0		0	0	baseline	baseline-stop
549	75-011	1	9	94	0		0	0	baseline	baseline-stop
550	75-011	1	10	94	0		0	0	baseline	baseline-stop
551	75-011	1	11	94	0		0	0	baseline	baseline-stop
552	75-011	1	12	94	0		0	0	baseline	baseline-stop
553	75-011	1	13	94	0		0	465.184	baseline	baseline-stop
554	75-011	1	14	94	14		14.8936	1378.46	baseline	baseline-stop
555	75-011	1	15	80	30		37.5	0	baseline	baseline-stop
556	75-011	1	16	50	0	1.5	0	0	baseline	baseline-stop
557	75-011	2	1	300	0		0	8465.61	baseline	baseline-stop
558	75-011	2	2	300	0		0	4703.12	baseline	baseline-stop
559	75-011	2	3	300	4		1.33333	0	baseline	baseline-stop
560	75-011	2	4	296	0		0	0	baseline	baseline-stop
561	75-011	2	5	296	0		0	404.717	baseline	baseline-stop
562	75-011	2	6	296	0		0	309.524	baseline	baseline-stop
563	75-011	2	7	296	0		0	0	baseline	baseline-stop
564	75-011	2	8	296	0		0	0	baseline	baseline-stop
565	75-011	2	9	296	0		0	0	baseline	baseline-stop
566	75-011	2	10	296	0		0	235.715	baseline	baseline-stop
567	75-011	2	11	296	0		0	0	baseline	baseline-stop
568	75-011	2	12	296	0		0	0	baseline	baseline-stop
569	75-011	2	13	296	0		0	162.5	baseline	baseline-stop
570	75-011	2	14	296	0		0	0	baseline	baseline-stop
571	75-011	2	15	296	0		0	0	baseline	baseline-stop
572	75-011	2	16	296	0		0	0	baseline	baseline-stop
573	75-011	2	17	296	0		0	0	baseline	baseline-stop
574	75-011	2	18	296	0		0	0	baseline	baseline-stop
575	75-011	2	19	196	0	1.5	0	0	baseline	baseline-stop
576	75-012	1	1	204	0		0	6224.71	baseline	baseline-transition-intervention
577	75-012	1	2	200	0		0	4409.17	baseline	baseline-transition-intervention
578	75-012	1	3	200	0		0	1587.3	baseline	baseline-transition-intervention
579	75-012	1	4	200	0		0	1374.02	baseline	baseline-transition-intervention
580	75-012	1	5	200	0		0	0	baseline	baseline-transition-intervention
581	75-012	1	6	200	0		0	503.905	baseline	baseline-transition-intervention
582	75-012	1	7	200	0		0	690.131	baseline	baseline-transition-intervention
583	75-012	1	8	200	0		0	0	baseline	baseline-transition-intervention
584	75-012	1	9	200	0		0	0	baseline	baseline-transition-intervention
585	75-012	1	10	200	0		0	0	baseline	baseline-transition-intervention
586	75-012	1	11	152	0	1.2	0	0	baseline	baseline-transition-intervention
587	75-012	2	1	500	0		0	12698.4	baseline	baseline-transition-intervention
588	75-012	2	2	500	0		0	2469.14	baseline	baseline-transition-intervention
589	75-012	2	3	500	0		0	888.889	baseline	baseline-transition-intervention
590	75-012	2	4	500	0		0	0	baseline	baseline-transition-intervention
591	75-012	2	5	500	0		0	282.852	baseline	baseline-transition-intervention
592	75-012	2	6	500	0		0	205.676	baseline	baseline-transition-intervention
593	75-012	2	7	500	30		6	187.791	baseline	baseline-transition-intervention
594	75-012	2	8	470	30		6.38298	0	baseline	baseline-transition-intervention
595	75-012	2	9	440	0		0	347.711	baseline	baseline-transition-intervention
596	75-012	2	10	440	0		0	79.2858	baseline	baseline-transition-intervention
597	75-012	2	11	440	10		2.27273	721.501	baseline	baseline-transition-intervention
598	75-012	2	12	430	0		0	129.523	baseline	baseline-transition-intervention
599	75-012	2	13	430	30		6.97674	55.9303	baseline	baseline-transition-intervention
600	75-012	2	14	400	0		0	113.379	baseline	baseline-transition-intervention
601	75-012	2	15	370	100		27.027	0	baseline	baseline-transition-intervention
602	75-012	2	16	250	50		20	168.191	baseline	baseline-transition-intervention
603	75-012	2	17	180	0		0	0	baseline	baseline-transition-intervention
604	75-012	2	18	60	0		0	0	baseline	baseline-transition-intervention
605	75-012	2	19	60	0	1.3	0	0	baseline	baseline-transition-intervention
606	75-012	3	1	200	0		0	12698.4	baseline	baseline-transition-intervention
607	75-012	3	2	200	0		0	0	baseline	baseline-transition-intervention
608	75-012	3	3	200	0		0	0	baseline	baseline-transition-intervention
609	75-012	3	4	200	0		0	0	baseline	baseline-transition-intervention
610	75-012	3	5	200	0		0	1996.61	baseline	baseline-transition-intervention
611	75-012	3	6	200	5		2.5	0	baseline	baseline-transition-intervention
612	75-012	3	7	195	0		0	0	baseline	baseline-transition-intervention
613	75-012	3	8	195	0		0	880.001	baseline	baseline-transition-intervention
614	75-012	3	9	195	15		7.69231	0	baseline	baseline-transition-intervention
615	75-012	3	10	180	0		0	0	baseline	baseline-transition-intervention
616	75-012	3	11	180	0		0	352.734	baseline	baseline-transition-intervention
617	75-012	3	12	180	0		0	0	baseline	baseline-transition-intervention
618	75-012	3	13	173	0		0	0	baseline	baseline-transition-intervention
619	75-012	3	14	153	0		0	0	baseline	baseline-transition-intervention
620	75-012	3	15	121	0	1.4	0	0	baseline	baseline-transition-intervention
621	75-012	4	1	400	0		0	6349.21	baseline	baseline-transition-intervention
622	75-012	4	2	400	0		0	0	baseline	baseline-transition-intervention
623	75-012	4	3	400	0		0	0	baseline	baseline-transition-intervention
624	75-012	4	4	400	5		1.25	1599.61	baseline	baseline-transition-intervention
625	75-012	4	5	395	45		11.3924	0	baseline	baseline-transition-intervention
626	75-012	4	6	350	0		0	0	baseline	baseline-transition-intervention
627	75-012	4	7	350	0		0	0	baseline	baseline-transition-intervention
628	75-012	4	8	350	0		0	490.286	baseline	baseline-transition-intervention
629	75-012	4	9	350	20		5.71429	0	baseline	baseline-transition-intervention
630	75-012	4	10	330	0		0	52.8572	baseline	baseline-transition-intervention
631	75-012	4	11	330	0		0	577.201	baseline	baseline-transition-intervention
632	75-012	4	12	330	0		0	0	baseline	baseline-transition-intervention
633	75-012	4	13	330	25		7.57576	0	baseline	baseline-transition-intervention
634	75-012	4	14	305	0	1.6	0	0	baseline	baseline-transition-intervention
635	75-012	5	1	400	30		7.5	9523.81	baseline	baseline-transition-intervention
636	75-012	5	2	370	0		0	0	baseline	baseline-transition-intervention
637	75-012	5	3	370	10		2.7027	343.2	baseline	baseline-transition-intervention
638	75-012	5	4	360	0		0	0	baseline	baseline-transition-intervention
639	75-012	5	5	360	0		0	0	baseline	baseline-transition-intervention
640	75-012	5	6	360	0		0	0	baseline	baseline-transition-intervention
641	75-012	5	7	360	0		0	255.604	baseline	baseline-transition-intervention
642	75-012	5	8	360	0		0	1222.96	baseline	baseline-transition-intervention
643	75-012	5	9	360	0		0	0	baseline	baseline-transition-intervention
644	75-012	5	10	360	5		1.38889	0	baseline	baseline-transition-intervention
645	75-012	5	11	355	0		0	0	baseline	baseline-transition-intervention
646	75-012	5	12	355	0		0	0	baseline	baseline-transition-intervention
647	75-012	5	13	339	0		0	0	baseline	baseline-transition-intervention
648	75-012	5	14	331	0		0	0	baseline	baseline-transition-intervention
649	75-012	5	15	331	0		0	0	baseline	baseline-transition-intervention
650	75-012	5	16	317	0	1.5	0	0	baseline	baseline-transition-intervention
651	75-012	6	1	600	0		0	16931.2	transition	baseline-transition-intervention
652	75-012	6	2	600	5		0.833333	0	transition	baseline-transition-intervention
653	75-012	6	3	595	0		0	2845.58	transition	baseline-transition-intervention
654	75-012	6	4	595	5		0.840336	225.601	transition	baseline-transition-intervention
655	75-012	6	5	590	50		8.47458	479.411	transition	baseline-transition-intervention
656	75-012	6	6	540	0		0	0	transition	baseline-transition-intervention
657	75-012	6	7	540	0		0	231.937	transition	baseline-transition-intervention
658	75-012	6	8	540	0		0	0	transition	baseline-transition-intervention
659	75-012	6	9	540	0		0	0	transition	baseline-transition-intervention
660	75-012	6	10	540	0		0	258.413	transition	baseline-transition-intervention
661	75-012	6	11	540	5		0.925926	160.037	transition	baseline-transition-intervention
662	75-012	6	12	535	5		0.934579	0	transition	baseline-transition-intervention
663	75-012	6	13	530	0		0	0	transition	baseline-transition-intervention
664	75-012	6	14	530	4		0.754717	0	transition	baseline-transition-intervention
665	75-012	6	15	520	2		0.384615	0	transition	baseline-transition-intervention
666	75-012	6	16	490	0		0	0	transition	baseline-transition-intervention
667	75-012	6	17	456	0		0	0	transition	baseline-transition-intervention
668	75-012	6	18	456	0	1.5	0	0	transition	baseline-transition-intervention
669	75-012	7	1	600	0		0	10582	intervention	baseline-transition-intervention
670	75-012	7	2	600	10		1.66667	0	intervention	baseline-transition-intervention
671	75-012	7	3	590	20		3.38983	0	intervention	baseline-transition-intervention
672	75-012	7	4	570	0		0	1726.97	intervention	baseline-transition-intervention
673	75-012	7	5	520	50		9.61538	0	intervention	baseline-transition-intervention
674	75-012	7	6	520	0		0	96.9049	intervention	baseline-transition-intervention
675	75-012	7	7	520	2		0.384615	0	intervention	baseline-transition-intervention
676	75-012	7	8	518	18		3.4749	0	intervention	baseline-transition-intervention
677	75-012	7	9	500	0		0	0	intervention	baseline-transition-intervention
678	75-012	7	10	500	10		2	0	intervention	baseline-transition-intervention
679	75-012	7	11	490	30		6.12245	0	intervention	baseline-transition-intervention
680	75-012	7	12	460	60		13.0435	1581.4	intervention	baseline-transition-intervention
681	75-012	7	13	400	5		1.25	0	intervention	baseline-transition-intervention
682	75-012	7	14	395	0		0	0	intervention	baseline-transition-intervention
683	75-012	7	15	395	20		5.06329	0	intervention	baseline-transition-intervention
684	75-012	7	16	375	48		12.8	0	intervention	baseline-transition-intervention
685	75-012	7	17	312	50		16.0256	0	intervention	baseline-transition-intervention
686	75-012	7	18	250	50		20	0	intervention	baseline-transition-intervention
687	75-012	7	19	200	30		15	0	intervention	baseline-transition-intervention
688	75-012	7	20	170	0	1.76	0	0	intervention	baseline-transition-intervention
689	75-012	8	1	714	4		0.560224	5335.47	intervention	baseline-transition-intervention
690	75-012	8	2	710	5		0.704225	0	intervention	baseline-transition-intervention
691	75-012	8	3	705	70		9.92908	0	intervention	baseline-transition-intervention
692	75-012	8	4	635	35		5.51181	232.529	intervention	baseline-transition-intervention
693	75-012	8	5	600	150		25	0	intervention	baseline-transition-intervention
694	75-012	8	6	450	200		44.4444	0	intervention	baseline-transition-intervention
695	75-012	8	7	250	160		64	0	intervention	baseline-transition-intervention
696	75-012	8	8	90	40		44.4444	0	intervention	baseline-transition-intervention
697	75-012	8	9	50	35		70	0	intervention	baseline-transition-intervention
698	75-012	8	10	15	10		66.6667	0	intervention	baseline-transition-intervention
699	75-012	8	11	5	2		40	0	intervention	baseline-transition-intervention
700	75-012	8	12	3	0		0	0	intervention	baseline-transition-intervention
701	75-012	8	13	3	0		0	0	intervention	baseline-transition-intervention
702	75-012	8	14	3	0		0	0	intervention	baseline-transition-intervention
703	75-012	8	15	3	0	1.1	0	0	intervention	baseline-transition-intervention
704	75-013	1	1	150	2		1.33333	1693.12	baseline	baseline-stop
705	75-013	1	2	148	0		0	366.667	baseline	baseline-stop
706	75-013	1	3	148	0		0	0	baseline	baseline-stop
707	75-013	1	4	148	0		0	0	baseline	baseline-stop
708	75-013	1	5	148	0		0	0	baseline	baseline-stop
709	75-013	1	6	148	0		0	1571.43	baseline	baseline-stop
710	75-013	1	7	148	0		0	0	baseline	baseline-stop
711	75-013	1	8	148	0		0	0	baseline	baseline-stop
712	75-013	1	9	148	0		0	0	baseline	baseline-stop
713	75-013	1	10	148	0		0	471.429	baseline	baseline-stop
714	75-013	1	11	148	6		4.05405	0	baseline	baseline-stop
715	75-013	1	12	142	0		0	0	baseline	baseline-stop
716	75-013	1	13	142	0		0	677.465	baseline	baseline-stop
717	75-013	1	14	142	0		0	0	baseline	baseline-stop
718	75-013	1	15	118	0		0	0	baseline	baseline-stop
719	75-013	1	16	74	0		0	0	baseline	baseline-stop
720	75-013	1	17	32	0	1.8	0	0	baseline	baseline-stop
721	75-013	2	1	200	0		0	1269.84	baseline	baseline-stop
722	75-013	2	2	200	0		0	0	baseline	baseline-stop
723	75-013	2	3	200	0		0	0	baseline	baseline-stop
724	75-013	2	4	200	0		0	0	baseline	baseline-stop
725	75-013	2	5	200	0		0	0	baseline	baseline-stop
726	75-013	2	6	200	0		0	0	baseline	baseline-stop
727	75-013	2	7	200	0		0	766.812	baseline	baseline-stop
728	75-013	2	8	200	1		0.5	0	baseline	baseline-stop
729	75-013	2	9	199	0		0	0	baseline	baseline-stop
730	75-013	2	10	199	0		0	0	baseline	baseline-stop
731	75-013	2	11	199	0		0	0	baseline	baseline-stop
732	75-013	2	12	199	2		1.00503	440.123	baseline	baseline-stop
733	75-013	2	13	183	2		1.0929	0	baseline	baseline-stop
734	75-013	2	14	135	0		0	0	baseline	baseline-stop
735	75-013	2	15	85	0		0	0	baseline	baseline-stop
736	75-013	2	16	73	0		0	0	baseline	baseline-stop
737	75-013	2	17	49	0	1.55	0	0	baseline	baseline-stop
738	75-013	3	1	150	0		0	4232.8	baseline	baseline-stop
739	75-013	3	2	150	0		0	0	baseline	baseline-stop
740	75-013	3	3	150	0		0	0	baseline	baseline-stop
741	75-013	3	4	150	0		0	0	baseline	baseline-stop
742	75-013	3	5	150	0		0	0	baseline	baseline-stop
743	75-013	3	6	150	0		0	0	baseline	baseline-stop
744	75-013	3	7	150	5		3.33333	0	baseline	baseline-stop
745	75-013	3	8	145	5		3.44828	0	baseline	baseline-stop
746	75-013	3	9	140	0		0	0	baseline	baseline-stop
747	75-013	3	10	140	0		0	0	baseline	baseline-stop
748	75-013	3	11	140	20		14.2857	755.858	baseline	baseline-stop
749	75-013	3	12	120	0		0	0	baseline	baseline-stop
750	75-013	3	13	83	0		0	0	baseline	baseline-stop
751	75-013	3	14	33	0		0	0	baseline	baseline-stop
752	75-013	3	15	33	0		0	0	baseline	baseline-stop
753	75-013	3	16	33	0		0	0	baseline	baseline-stop
754	75-013	3	17	33	0		0	0	baseline	baseline-stop
755	75-013	3	18	33	0		0	0	baseline	baseline-stop
756	75-013	3	19	33	0		0	0	baseline	baseline-stop
757	75-013	3	20	33	0	1.5	0	0	baseline	baseline-stop
758	75-014	1	1	300	15		5	12698.4	baseline	baseline-stop
759	75-014	1	2	285	50		17.5439	0	baseline	baseline-stop
760	75-014	1	3	235	2		0.851064	0	baseline	baseline-stop
761	75-014	1	4	233	2		0.858369	31.6858	baseline	baseline-stop
762	75-014	1	5	231	0		0	0	baseline	baseline-stop
763	75-014	1	6	231	2		0.865801	0	baseline	baseline-stop
764	75-014	1	7	229	0		0	0	baseline	baseline-stop
765	75-014	1	8	229	0		0	0	baseline	baseline-stop
766	75-014	1	9	229	0		0	0	baseline	baseline-stop
767	75-014	1	10	229	0		0	0	baseline	baseline-stop
768	75-014	1	11	229	0		0	0	baseline	baseline-stop
769	75-014	1	12	229	0		0	48.6417	baseline	baseline-stop
770	75-014	1	13	229	2		0.873362	0	baseline	baseline-stop
771	75-014	1	14	227	3		1.32159	199.786	baseline	baseline-stop
772	75-014	1	15	224	3		1.33929	0	baseline	baseline-stop
773	75-014	1	16	221	21		9.50226	380.522	baseline	baseline-stop
774	75-014	1	17	190	0	1.4	0	428.421	baseline	baseline-stop
775	75-014	2	1	306	4		1.30719	2074.9	baseline	baseline-stop
776	75-014	2	2	302	1		0.331126	0	baseline	baseline-stop
777	75-014	2	3	301	1		0.332226	0	baseline	baseline-stop
778	75-014	2	4	300	0		0	0	baseline	baseline-stop
779	75-014	2	5	300	20		6.66667	0	baseline	baseline-stop
780	75-014	2	6	280	30		10.7143	0	baseline	baseline-stop
781	75-014	2	7	250	0		0	0	baseline	baseline-stop
782	75-014	2	8	250	0		0	0	baseline	baseline-stop
783	75-014	2	9	250	0		0	0	baseline	baseline-stop
784	75-014	2	10	250	0		0	0	baseline	baseline-stop
785	75-014	2	11	250	0		0	0	baseline	baseline-stop
786	75-014	2	12	250	0		0	0	baseline	baseline-stop
787	75-014	2	13	250	0		0	0	baseline	baseline-stop
788	75-014	2	14	250	0		0	0	baseline	baseline-stop
789	75-014	2	15	250	0		0	0	baseline	baseline-stop
790	75-014	2	16	250	0		0	0	baseline	baseline-stop
791	75-014	2	17	250	0		0	0	baseline	baseline-stop
792	75-014	2	18	250	200		80	317.46	baseline	baseline-stop
793	75-014	2	19	50	0		0	0	baseline	baseline-stop
794	75-014	2	20	49	0		0	0	baseline	baseline-stop
795	75-014	2	21	49	0		0	0	baseline	baseline-stop
796	75-014	2	22	49	0		0	0	baseline	baseline-stop
797	75-014	2	23	49	0		0	0	baseline	baseline-stop
798	75-014	2	24	49	0		0	0	baseline	baseline-stop
799	75-014	2	25	49	0	1.9	0	0	baseline	baseline-stop
800	75-015	1	1	204	4		1.96078	6224.71	baseline	baseline-stop
801	75-015	1	2	200	16		8	2204.59	baseline	baseline-stop
802	75-015	1	3	184	1		0.543478	0	baseline	baseline-stop
803	75-015	1	4	183	0		0	0	baseline	baseline-stop
804	75-015	1	5	183	0		0	0	baseline	baseline-stop
805	75-015	1	6	183	2		1.0929	0	baseline	baseline-stop
806	75-015	1	7	181	2		1.10497	0	baseline	baseline-stop
807	75-015	1	8	179	5		2.7933	0	baseline	baseline-stop
808	75-015	1	9	174	0		0	0	baseline	baseline-stop
809	75-015	1	10	174	0		0	0	baseline	baseline-stop
810	75-015	1	11	174	0		0	0	baseline	baseline-stop
811	75-015	1	12	174	0		0	0	baseline	baseline-stop
812	75-015	1	13	174	0		0	0	baseline	baseline-stop
813	75-015	1	14	174	0		0	0	baseline	baseline-stop
814	75-015	1	15	174	0		0	0	baseline	baseline-stop
815	75-015	1	16	18	0		0	0	baseline	baseline-stop
816	75-015	1	17	18	0	1.3	0	0	baseline	baseline-stop
817	75-015	2	1	102	2		1.96078	6224.71	baseline	baseline-stop
818	75-015	2	2	100	5		5	7054.67	baseline	baseline-stop
819	75-015	2	3	95	0		0	0	baseline	baseline-stop
820	75-015	2	4	95	0		0	0	baseline	baseline-stop
821	75-015	2	5	95	5		5.26316	0	baseline	baseline-stop
822	75-015	2	6	90	0		0	0	baseline	baseline-stop
823	75-015	2	7	90	0		0	0	baseline	baseline-stop
824	75-015	2	8	90	5		5.55556	0	baseline	baseline-stop
825	75-015	2	9	85	2		2.35294	0	baseline	baseline-stop
826	75-015	2	10	83	0		0	0	baseline	baseline-stop
827	75-015	2	11	83	0		0	0	baseline	baseline-stop
828	75-015	2	12	83	3		3.61446	0	baseline	baseline-stop
829	75-015	2	13	80	0		0	0	baseline	baseline-stop
830	75-015	2	14	80	0		0	0	baseline	baseline-stop
831	75-015	2	15	35	0	1.3	0	0	baseline	baseline-stop
832	75-016	1	1	200	0		0	6349.21	baseline	baseline-stop
833	75-016	1	2	200	0		0	0	baseline	baseline-stop
834	75-016	1	3	200	0		0	0	baseline	baseline-stop
835	75-016	1	4	200	4		2	0	baseline	baseline-stop
836	75-016	1	5	196	0		0	0	baseline	baseline-stop
837	75-016	1	6	196	26		13.2653	749.624	baseline	baseline-stop
838	75-016	1	7	170	0		0	0	baseline	baseline-stop
839	75-016	1	8	170	0		0	0	baseline	baseline-stop
840	75-016	1	9	170	0		0	0	baseline	baseline-stop
841	75-016	1	10	170	0		0	0	baseline	baseline-stop
842	75-016	1	11	170	0		0	0	baseline	baseline-stop
843	75-016	1	12	170	0		0	163.808	baseline	baseline-stop
844	75-016	1	13	170	0		0	0	baseline	baseline-stop
845	75-016	1	14	170	0		0	0	baseline	baseline-stop
846	75-016	1	15	170	0		0	0	baseline	baseline-stop
847	75-016	1	16	110	0		0	0	baseline	baseline-stop
848	75-016	1	17	110	0		0	0	baseline	baseline-stop
849	75-016	1	18	110	0		0	0	baseline	baseline-stop
850	75-016	1	19	70	0		0	0	baseline	baseline-stop
851	75-016	1	20	70	0		0	78.4356	baseline	baseline-stop
852	75-016	1	21	70	0	2	0	76.7022	baseline	baseline-stop
853	75-016	2	1	200	0		0	0	baseline	baseline-stop
854	75-016	2	2	200	0		0	3527.34	baseline	baseline-stop
855	75-016	2	3	200	0		0	0	baseline	baseline-stop
856	75-016	2	4	200	4		2	0	baseline	baseline-stop
857	75-016	2	5	196	0		0	0	baseline	baseline-stop
858	75-016	2	6	196	0		0	1028.38	baseline	baseline-stop
859	75-016	2	7	196	0		0	25.3278	baseline	baseline-stop
860	75-016	2	8	196	0		0	23.6165	baseline	baseline-stop
861	75-016	2	9	196	5		2.55102	0	baseline	baseline-stop
862	75-016	2	10	191	0		0	0	baseline	baseline-stop
863	75-016	2	11	191	0		0	0	baseline	baseline-stop
864	75-016	2	12	191	0		0	145.798	baseline	baseline-stop
865	75-016	2	13	191	0		0	125.916	baseline	baseline-stop
866	75-016	2	14	176	0		0	0	baseline	baseline-stop
867	75-016	2	15	176	0	1.5	0	0	baseline	baseline-stop
868	75-018	1	1	337	2		0.593472	7536.15	baseline	baseline-stop
869	75-018	1	2	335	0		0	0	baseline	baseline-stop
870	75-018	1	3	335	1		0.298507	0	baseline	baseline-stop
871	75-018	1	4	334	64		19.1617	0	baseline	baseline-stop
872	75-018	1	5	270	0		0	0	baseline	baseline-stop
873	75-018	1	6	270	0		0	0	baseline	baseline-stop
874	75-018	1	7	270	0		0	0	baseline	baseline-stop
875	75-018	1	8	270	170		62.963	0	baseline	baseline-stop
876	75-018	1	9	100	0		0	0	baseline	baseline-stop
877	75-018	1	10	100	0		0	0	baseline	baseline-stop
878	75-018	1	11	100	0		0	0	baseline	baseline-stop
879	75-018	1	12	100	0		0	0	baseline	baseline-stop
880	75-018	1	13	100	0		0	0	baseline	baseline-stop
881	75-018	1	14	100	0		0	0	baseline	baseline-stop
882	75-018	1	15	100	0		0	0	baseline	baseline-stop
883	75-018	1	16	100	0		0	0	baseline	baseline-stop
884	75-018	1	17	100	0		0	0	baseline	baseline-stop
885	75-018	1	18	100	0		0	0	baseline	baseline-stop
886	75-018	1	19	100	0		0	0	baseline	baseline-stop
887	75-018	1	20	100	0		0	0	baseline	baseline-stop
888	75-018	1	21	100	0		0	0	baseline	baseline-stop
889	75-018	1	22	100	20		20	0	baseline	baseline-stop
890	75-018	1	23	80	0	1.5	0	0	baseline	baseline-stop
891	75-019	1	1	102	5		4.90196	12449.4	baseline	baseline-stop
892	75-019	1	2	97	1		1.03093	0	baseline	baseline-stop
893	75-019	1	3	96	0		0	0	baseline	baseline-stop
894	75-019	1	4	96	1		1.04167	192.26	baseline	baseline-stop
895	75-019	1	5	95	2		2.10526	0	baseline	baseline-stop
896	75-019	1	6	93	1		1.07527	0	baseline	baseline-stop
897	75-019	1	7	92	1		1.08696	0	baseline	baseline-stop
898	75-019	1	8	91	0		0	294.643	baseline	baseline-stop
899	75-019	1	9	91	0		0	0	baseline	baseline-stop
900	75-019	1	10	91	0		0	383.36	baseline	baseline-stop
901	75-019	1	11	91	0		0	0	baseline	baseline-stop
902	75-019	1	12	91	0		0	0	baseline	baseline-stop
903	75-019	1	13	91	0		0	114.41	baseline	baseline-stop
904	75-019	1	14	91	15		16.4835	124.592	baseline	baseline-stop
905	75-019	1	15	9	0	1.3	0	0	baseline	baseline-stop
906	75-019	2	1	300	0		0	1938.1	baseline	baseline-stop
907	75-019	2	2	300	3		1	1076.72	baseline	baseline-stop
908	75-019	2	3	298	3		1.00671	0	baseline	baseline-stop
909	75-019	2	4	295	0		0	0	baseline	baseline-stop
910	75-019	2	5	295	0		0	451.21	baseline	baseline-stop
911	75-019	2	6	295	1		0.338983	85.4077	baseline	baseline-stop
912	75-019	2	7	294	0		0	0	baseline	baseline-stop
913	75-019	2	8	294	10		3.40136	72.9593	baseline	baseline-stop
914	75-019	2	9	284	0		0	0	baseline	baseline-stop
915	75-019	2	10	284	1		0.352113	175.482	baseline	baseline-stop
916	75-019	2	11	283	2		0.706714	224.354	baseline	baseline-stop
917	75-019	2	12	281	1		0.355872	198.202	baseline	baseline-stop
918	75-019	2	13	280	15		5.35714	0	baseline	baseline-stop
919	75-019	2	14	265	5		1.88679	213.922	baseline	baseline-stop
920	75-019	2	15	260	10		3.84615	214.965	baseline	baseline-stop
921	75-019	2	16	250	0		0	0	baseline	baseline-stop
922	75-019	2	17	200	0	1.2	0	0	baseline	baseline-stop
923	75-020	1	1	700	5		0.714286	3628.12	baseline	baseline-stop
924	75-020	1	2	695	5		0.719424	0	baseline	baseline-stop
925	75-020	1	3	690	0		0	0	baseline	baseline-stop
926	75-020	1	4	690	3		0.434783	0	baseline	baseline-stop
927	75-020	1	5	687	3		0.436681	0	baseline	baseline-stop
928	75-020	1	6	684	0		0	0	baseline	baseline-stop
929	75-020	1	7	654	0		0	0	baseline	baseline-stop
930	75-020	1	8	654	2		0.30581	0	baseline	baseline-stop
931	75-020	1	9	652	2		0.306748	0	baseline	baseline-stop
932	75-020	1	10	650	10		1.53846	109.531	baseline	baseline-stop
933	75-020	1	11	640	0		0	0	baseline	baseline-stop
934	75-020	1	12	640	0		0	0	baseline	baseline-stop
935	75-020	1	13	640	0		0	0	baseline	baseline-stop
936	75-020	1	14	636	0		0	0	baseline	baseline-stop
937	75-020	1	15	436	0		0	0	baseline	baseline-stop
938	75-020	1	16	286	0		0	0	baseline	baseline-stop
939	75-020	1	17	186	0		0	0	baseline	baseline-stop
940	75-020	1	18	86	0	1.5	0	0	baseline	baseline-stop
941	75-020	2	1	300	10		3.33333	4232.8	baseline	baseline-stop
942	75-020	2	2	290	0		0	0	baseline	baseline-stop
943	75-020	2	3	290	0		0	0	baseline	baseline-stop
944	75-020	2	4	290	0		0	0	baseline	baseline-stop
945	75-020	2	5	290	0		0	0	baseline	baseline-stop
946	75-020	2	6	290	0		0	0	baseline	baseline-stop
947	75-020	2	7	290	0		0	0	baseline	baseline-stop
948	75-020	2	8	290	0		0	0	baseline	baseline-stop
949	75-020	2	9	290	0		0	0	baseline	baseline-stop
950	75-020	2	10	290	0		0	0	baseline	baseline-stop
951	75-020	2	11	290	0		0	0	baseline	baseline-stop
952	75-020	2	12	290	0		0	0	baseline	baseline-stop
953	75-020	2	13	290	0		0	0	baseline	baseline-stop
954	75-020	2	14	290	0		0	0	baseline	baseline-stop
955	75-020	2	15	290	0		0	0	baseline	baseline-stop
956	75-020	2	16	290	0		0	0	baseline	baseline-stop
957	75-020	2	17	290	0		0	0	baseline	baseline-stop
958	75-020	2	18	290	5		1.72414	0	baseline	baseline-stop
959	75-020	2	19	285	0		0	0	baseline	baseline-stop
960	75-020	2	20	245	0	1.4	0	0	baseline	baseline-stop
961	75-021	1	1	600	70		11.6667	6349.21	baseline	baseline-intervention
962	75-021	1	2	530	0		0	2662.14	baseline	baseline-intervention
963	75-021	1	3	530	0		0	1437.56	baseline	baseline-intervention
964	75-021	1	4	530	2		0.377358	835.788	baseline	baseline-intervention
965	75-021	1	5	528	47		8.90152	0	baseline	baseline-intervention
966	75-021	1	6	481	1		0.2079	0	baseline	baseline-intervention
967	75-021	1	7	480	0		0	0	baseline	baseline-intervention
968	75-021	1	8	480	0		0	0	baseline	baseline-intervention
969	75-021	1	9	480	2		0.416667	0	baseline	baseline-intervention
970	75-021	1	10	478	0		0	0	baseline	baseline-intervention
971	75-021	1	11	478	0		0	0	baseline	baseline-intervention
972	75-021	1	12	478	0		0	0	baseline	baseline-intervention
973	75-021	1	13	478	1		0.209205	0	baseline	baseline-intervention
974	75-021	1	14	477	0		0	0	baseline	baseline-intervention
975	75-021	1	15	477	0		0	0	baseline	baseline-intervention
976	75-021	1	16	477	1		0.209644	0	baseline	baseline-intervention
977	75-021	1	17	476	0		0	0	baseline	baseline-intervention
978	75-021	1	18	474	0		0	0	baseline	baseline-intervention
979	75-021	1	19	444	0		0	0	baseline	baseline-intervention
980	75-021	1	20	217	0	1.9	0	0	baseline	baseline-intervention
981	75-021	2	1	511	33		6.45793	1242.51	baseline	baseline-intervention
982	75-021	2	2	478	3		0.627615	1475.87	baseline	baseline-intervention
983	75-021	2	3	475	3		0.631579	802.005	baseline	baseline-intervention
984	75-021	2	4	472	12		2.54237	312.83	baseline	baseline-intervention
985	75-021	2	5	460	2		0.434783	0	baseline	baseline-intervention
986	75-021	2	6	458	0		0	0	baseline	baseline-intervention
987	75-021	2	7	458	0		0	0	baseline	baseline-intervention
988	75-021	2	8	458	2		0.436681	234.171	baseline	baseline-intervention
989	75-021	2	9	456	1		0.219298	0	baseline	baseline-intervention
990	75-021	2	10	455	0		0	0	baseline	baseline-intervention
991	75-021	2	11	455	1		0.21978	0	baseline	baseline-intervention
992	75-021	2	12	454	0		0	0	baseline	baseline-intervention
993	75-021	2	13	454	0		0	460.348	baseline	baseline-intervention
994	75-021	2	14	454	1		0.220264	99.8931	baseline	baseline-intervention
995	75-021	2	15	453	0		0	0	baseline	baseline-intervention
996	75-021	2	16	453	0		0	0	baseline	baseline-intervention
997	75-021	2	17	453	0		0	0	baseline	baseline-intervention
998	75-021	2	18	453	0		0	0	baseline	baseline-intervention
999	75-021	2	19	453	0		0	0	baseline	baseline-intervention
1000	75-021	2	20	439	0		0	0	baseline	baseline-intervention
1001	75-021	2	21	196	0		0	0	baseline	baseline-intervention
1002	75-021	2	22	70	0	1.4	0	0	baseline	baseline-intervention
1003	75-021	3	1	710	18		2.53521	894.254	baseline	baseline-intervention
1004	75-021	3	2	692	10		1.44509	1019.46	baseline	baseline-intervention
1005	75-021	3	3	682	66		9.67742	0	baseline	baseline-intervention
1006	75-021	3	4	616	4		0.649351	11.9851	baseline	baseline-intervention
1007	75-021	3	5	612	10		1.63399	14.6809	baseline	baseline-intervention
1008	75-021	3	6	602	12		1.99336	125.558	baseline	baseline-intervention
1009	75-021	3	7	590	10		1.69492	77.9809	baseline	baseline-intervention
1010	75-021	3	8	580	10		1.72414	73.9656	baseline	baseline-intervention
1011	75-021	3	9	570	5		0.877193	0	baseline	baseline-intervention
1012	75-021	3	10	565	5		0.884956	0	baseline	baseline-intervention
1013	75-021	3	11	560	60		10.7143	0	baseline	baseline-intervention
1014	75-021	3	12	500	70		14	111.39	baseline	baseline-intervention
1015	75-021	3	13	430	30		6.97674	0	baseline	baseline-intervention
1016	75-021	3	14	400	0		0	0	baseline	baseline-intervention
1017	75-021	3	15	400	0		0	0	baseline	baseline-intervention
1018	75-021	3	16	400	0		0	0	baseline	baseline-intervention
1019	75-021	3	17	400	0		0	203.5	baseline	baseline-intervention
1020	75-021	3	18	400	0		0	0	baseline	baseline-intervention
1021	75-021	3	19	400	0		0	0	baseline	baseline-intervention
1022	75-021	3	20	400	0		0	0	baseline	baseline-intervention
1023	75-021	3	21	400	0		0	0	baseline	baseline-intervention
1024	75-021	3	22	354	0		0	0	baseline	baseline-intervention
1025	75-021	3	23	154	0	1.7	0	0	baseline	baseline-intervention
1026	75-021	4	1	306	27		8.82353	1037.45	baseline	baseline-intervention
1027	75-021	4	2	279	79		28.3154	1011.42	baseline	baseline-intervention
1028	75-021	4	3	200	110		55	126.984	baseline	baseline-intervention
1029	75-021	4	4	90	0		0	190.312	baseline	baseline-intervention
1030	75-021	4	5	90	0		0	0	baseline	baseline-intervention
1031	75-021	4	6	90	0		0	0	baseline	baseline-intervention
1032	75-021	4	7	90	0		0	0	baseline	baseline-intervention
1033	75-021	4	8	90	0		0	0	baseline	baseline-intervention
1034	75-021	4	9	90	0		0	0	baseline	baseline-intervention
1035	75-021	4	10	90	0		0	0	baseline	baseline-intervention
1036	75-021	4	11	90	0		0	0	baseline	baseline-intervention
1037	75-021	4	12	90	0		0	0	baseline	baseline-intervention
1038	75-021	4	13	90	0		0	0	baseline	baseline-intervention
1039	75-021	4	14	90	0		0	0	baseline	baseline-intervention
1040	75-021	4	15	90	0		0	0	baseline	baseline-intervention
1041	75-021	4	16	90	0		0	0	baseline	baseline-intervention
1042	75-021	4	17	90	0		0	0	baseline	baseline-intervention
1043	75-021	4	18	90	0		0	0	baseline	baseline-intervention
1044	75-021	4	19	90	0		0	0	baseline	baseline-intervention
1045	75-021	4	20	90	0		0	0	baseline	baseline-intervention
1046	75-021	4	21	90	0	1.6	0	0	baseline	baseline-intervention
1047	75-021	5	1	570	20		3.50877	928.247	intervention	baseline-intervention
1048	75-021	5	2	550	30		5.45455	534.445	intervention	baseline-intervention
1049	75-021	5	3	520	0		0	0	intervention	baseline-intervention
1050	75-021	5	4	520	0		0	0	intervention	baseline-intervention
1051	75-021	5	5	520	0		0	0	intervention	baseline-intervention
1052	75-021	5	6	520	0		0	0	intervention	baseline-intervention
1053	75-021	5	7	520	0		0	0	intervention	baseline-intervention
1054	75-021	5	8	520	2		0.384615	0	intervention	baseline-intervention
1055	75-021	5	9	518	2		0.3861	0	intervention	baseline-intervention
1056	75-021	5	10	516	2		0.387597	0	intervention	baseline-intervention
1057	75-021	5	11	514	0		0	0	intervention	baseline-intervention
1058	75-021	5	12	514	0		0	0	intervention	baseline-intervention
1059	75-021	5	13	514	2		0.389105	311.933	intervention	baseline-intervention
1060	75-021	5	14	512	0		0	0	intervention	baseline-intervention
1061	75-021	5	15	512	0		0	0	intervention	baseline-intervention
1062	75-021	5	16	512	0		0	0	intervention	baseline-intervention
1063	75-021	5	17	512	0		0	0	intervention	baseline-intervention
1064	75-021	5	18	512	0		0	0	intervention	baseline-intervention
1065	75-021	5	19	512	0		0	0	intervention	baseline-intervention
1066	75-021	5	20	417	0		0	0	intervention	baseline-intervention
1067	75-021	5	21	322	0		0	0	intervention	baseline-intervention
1068	75-021	5	22	227	0		0	0	intervention	baseline-intervention
1069	75-021	5	23	100	0	1.7	0	0	intervention	baseline-intervention
1070	75-021	6	1	300	5		1.66667	2328.04	intervention	baseline-intervention
1071	75-021	6	2	295	5		1.69492	0	intervention	baseline-intervention
1072	75-021	6	3	290	0		0	0	intervention	baseline-intervention
1073	75-021	6	4	290	0		0	0	intervention	baseline-intervention
1074	75-021	6	5	290	0		0	0	intervention	baseline-intervention
1075	75-021	6	6	290	0		0	0	intervention	baseline-intervention
1076	75-021	6	7	290	0		0	0	intervention	baseline-intervention
1077	75-021	6	8	290	0		0	0	intervention	baseline-intervention
1078	75-021	6	9	290	0		0	197.836	intervention	baseline-intervention
1079	75-021	6	10	290	0		0	0	intervention	baseline-intervention
1080	75-021	6	11	290	0		0	0	intervention	baseline-intervention
1081	75-021	6	12	290	0		0	0	intervention	baseline-intervention
1082	75-021	6	13	290	0		0	0	intervention	baseline-intervention
1083	75-021	6	14	290	0		0	0	intervention	baseline-intervention
1084	75-021	6	15	290	0		0	0	intervention	baseline-intervention
1085	75-021	6	16	290	0		0	0	intervention	baseline-intervention
1086	75-021	6	17	290	0		0	0	intervention	baseline-intervention
1087	75-021	6	18	290	0		0	0	intervention	baseline-intervention
1088	75-021	6	19	290	0	2.1	0	0	intervention	baseline-intervention
1089	75-021	7	1	306	8		2.61438	0	intervention	baseline-intervention
1090	75-021	7	2	298	0		0	591.835	intervention	baseline-intervention
1091	75-021	7	3	298	0		0	0	intervention	baseline-intervention
1092	75-021	7	4	298	0		0	0	intervention	baseline-intervention
1093	75-021	7	5	298	0		0	0	intervention	baseline-intervention
1094	75-021	7	6	298	0		0	0	intervention	baseline-intervention
1095	75-021	7	7	298	0		0	0	intervention	baseline-intervention
1096	75-021	7	8	298	0		0	0	intervention	baseline-intervention
1097	75-021	7	9	298	0		0	0	intervention	baseline-intervention
1098	75-021	7	10	298	0		0	0	intervention	baseline-intervention
1099	75-021	7	11	298	0		0	0	intervention	baseline-intervention
1100	75-021	7	12	298	0		0	0	intervention	baseline-intervention
1101	75-021	7	13	298	0		0	0	intervention	baseline-intervention
1102	75-021	7	14	298	0		0	0	intervention	baseline-intervention
1103	75-021	7	15	298	0	2	0	0	intervention	baseline-intervention
1104	75-021	8	1	300	10		3.33333	0	intervention	baseline-intervention
1105	75-021	8	2	290	0		0	0	intervention	baseline-intervention
1106	75-021	8	3	290	0		0	0	intervention	baseline-intervention
1107	75-021	8	4	290	0		0	0	intervention	baseline-intervention
1108	75-021	8	5	290	0		0	0	intervention	baseline-intervention
1109	75-021	8	6	290	0		0	0	intervention	baseline-intervention
1110	75-021	8	7	290	0		0	0	intervention	baseline-intervention
1111	75-021	8	8	290	0		0	0	intervention	baseline-intervention
1112	75-021	8	9	290	0		0	0	intervention	baseline-intervention
1113	75-021	8	10	290	0		0	0	intervention	baseline-intervention
1114	75-021	8	11	290	0		0	0	intervention	baseline-intervention
1115	75-021	8	12	290	0		0	0	intervention	baseline-intervention
1116	75-021	8	13	290	0		0	0	intervention	baseline-intervention
1117	75-021	8	14	290	0		0	0	intervention	baseline-intervention
1118	75-021	8	15	218	0		0	0	intervention	baseline-intervention
1119	75-021	8	16	218	0		0	0	intervention	baseline-intervention
1120	75-021	8	17	130	0		0	0	intervention	baseline-intervention
1121	75-021	8	18	65	0	2	0	0	intervention	baseline-intervention
1122	75-021	9	1	306	26		8.49673	0	intervention	baseline-intervention
1123	75-021	9	2	280	0		0	0	intervention	baseline-intervention
1124	75-021	9	3	280	0		0	0	intervention	baseline-intervention
1125	75-021	9	4	280	0		0	0	intervention	baseline-intervention
1126	75-021	9	5	280	0		0	0	intervention	baseline-intervention
1127	75-021	9	6	280	0		0	0	intervention	baseline-intervention
1128	75-021	9	7	280	0		0	0	intervention	baseline-intervention
1129	75-021	9	8	280	0		0	0	intervention	baseline-intervention
1130	75-021	9	9	280	0		0	0	intervention	baseline-intervention
1131	75-021	9	10	280	0		0	0	intervention	baseline-intervention
1132	75-021	9	11	280	0		0	0	intervention	baseline-intervention
1133	75-021	9	12	280	0		0	0	intervention	baseline-intervention
1134	75-021	9	13	280	0		0	0	intervention	baseline-intervention
1135	75-021	9	14	280	0		0	0	intervention	baseline-intervention
1136	75-021	9	15	280	0		0	0	intervention	baseline-intervention
1137	75-021	9	16	280	0		0	0	intervention	baseline-intervention
1138	75-021	9	17	280	0		0	0	intervention	baseline-intervention
1139	75-021	9	18	100	0	2	0	0	intervention	baseline-intervention
1140	75-022	1	1	400	2		0.5	3174.6	baseline	baseline-transition-intervention
1141	75-022	1	2	398	41		10.3015	886.266	baseline	baseline-transition-intervention
1142	75-022	1	3	357	7		1.96078	0	baseline	baseline-transition-intervention
1143	75-022	1	4	350	10		2.85714	210.937	baseline	baseline-transition-intervention
1144	75-022	1	5	340	20		5.88235	0	baseline	baseline-transition-intervention
1145	75-022	1	6	320	14		4.375	0	baseline	baseline-transition-intervention
1146	75-022	1	7	306	6		1.96078	0	baseline	baseline-transition-intervention
1147	75-022	1	8	300	0		0	0	baseline	baseline-transition-intervention
1148	75-022	1	9	300	0		0	0	baseline	baseline-transition-intervention
1149	75-022	1	10	300	0		0	0	baseline	baseline-transition-intervention
1150	75-022	1	11	300	0		0	0	baseline	baseline-transition-intervention
1151	75-022	1	12	300	0		0	0	baseline	baseline-transition-intervention
1152	75-022	1	13	300	0		0	0	baseline	baseline-transition-intervention
1153	75-022	1	14	300	0		0	0	baseline	baseline-transition-intervention
1154	75-022	1	15	300	0		0	0	baseline	baseline-transition-intervention
1155	75-022	1	16	300	0		0	0	baseline	baseline-transition-intervention
1156	75-022	1	17	300	0		0	0	baseline	baseline-transition-intervention
1157	75-022	1	18	300	0		0	0	baseline	baseline-transition-intervention
1158	75-022	1	19	300	0		0	0	baseline	baseline-transition-intervention
1159	75-022	1	20	300	0		0	0	baseline	baseline-transition-intervention
1160	75-022	1	21	87	0	1.5	0	0	baseline	baseline-transition-intervention
1161	75-022	2	1	714	7		0.980392	1956.34	baseline	baseline-transition-intervention
1162	75-022	2	2	707	45		6.36492	0	baseline	baseline-transition-intervention
1163	75-022	2	3	662	12		1.81269	575.457	baseline	baseline-transition-intervention
1164	75-022	2	4	650	20		3.07692	0	baseline	baseline-transition-intervention
1165	75-022	2	5	630	17		2.69841	0	baseline	baseline-transition-intervention
1166	75-022	2	6	613	11		1.79445	0	baseline	baseline-transition-intervention
1167	75-022	2	7	602	7		1.16279	0	baseline	baseline-transition-intervention
1168	75-022	2	8	595	3		0.504202	288.404	baseline	baseline-transition-intervention
1169	75-022	2	9	592	0		0	0	baseline	baseline-transition-intervention
1170	75-022	2	10	592	3		0.506757	235.715	baseline	baseline-transition-intervention
1171	75-022	2	11	589	4		0.679117	0	baseline	baseline-transition-intervention
1172	75-022	2	12	585	1		0.17094	0	baseline	baseline-transition-intervention
1173	75-022	2	13	584	4		0.684932	0	baseline	baseline-transition-intervention
1174	75-022	2	14	580	2		0.344828	0	baseline	baseline-transition-intervention
1175	75-022	2	15	578	3		0.519031	25.0402	baseline	baseline-transition-intervention
1176	75-022	2	16	575	2		0.347826	0	baseline	baseline-transition-intervention
1177	75-022	2	17	573	0		0	0	baseline	baseline-transition-intervention
1178	75-022	2	18	488	0		0	0	baseline	baseline-transition-intervention
1179	75-022	2	19	309	0		0	0	baseline	baseline-transition-intervention
1180	75-022	2	20	138	0	1.61	0	0	baseline	baseline-transition-intervention
1181	75-022	3	1	612	15		2.45098	1037.45	baseline	baseline-transition-intervention
1182	75-022	3	2	597	7		1.17253	2255.95	baseline	baseline-transition-intervention
1183	75-022	3	3	590	30		5.08475	586.984	baseline	baseline-transition-intervention
1184	75-022	3	4	560	50		8.92857	0	baseline	baseline-transition-intervention
1185	75-022	3	5	510	20		3.92157	0	baseline	baseline-transition-intervention
1186	75-022	3	6	490	20		4.08163	0	baseline	baseline-transition-intervention
1187	75-022	3	7	470	10		2.12766	0	baseline	baseline-transition-intervention
1188	75-022	3	8	460	10		2.17391	621.74	baseline	baseline-transition-intervention
1189	75-022	3	9	450	5		1.11111	0	baseline	baseline-transition-intervention
1190	75-022	3	10	445	5		1.1236	0	baseline	baseline-transition-intervention
1191	75-022	3	11	440	0		0	0	baseline	baseline-transition-intervention
1192	75-022	3	12	440	0		0	0	baseline	baseline-transition-intervention
1193	75-022	3	13	440	0		0	0	baseline	baseline-transition-intervention
1194	75-022	3	14	440	0		0	0	baseline	baseline-transition-intervention
1195	75-022	3	15	440	0		0	0	baseline	baseline-transition-intervention
1196	75-022	3	16	440	0		0	0	baseline	baseline-transition-intervention
1197	75-022	3	17	440	3		0.681818	0	baseline	baseline-transition-intervention
1198	75-022	3	18	167	0	1.5	0	0	baseline	baseline-transition-intervention
1199	75-022	4	1	612	36		5.88235	622.471	transition	baseline-transition-intervention
1200	75-022	4	2	566	15		2.65018	872.486	transition	baseline-transition-intervention
1201	75-022	4	3	551	20		3.62976	209.51	transition	baseline-transition-intervention
1202	75-022	4	4	531	25		4.7081	0	transition	baseline-transition-intervention
1203	75-022	4	5	506	30		5.92885	0	transition	baseline-transition-intervention
1204	75-022	4	6	476	15		3.15126	192.477	transition	baseline-transition-intervention
1205	75-022	4	7	461	15		3.2538	0	transition	baseline-transition-intervention
1206	75-022	4	8	446	20		4.4843	0	transition	baseline-transition-intervention
1207	75-022	4	9	426	4		0.938967	0	transition	baseline-transition-intervention
1208	75-022	4	10	422	2		0.473934	0	transition	baseline-transition-intervention
1209	75-022	4	11	420	0		0	0	transition	baseline-transition-intervention
1210	75-022	4	12	420	4		0.952381	0	transition	baseline-transition-intervention
1211	75-022	4	13	415	5		1.20482	0	transition	baseline-transition-intervention
1212	75-022	4	14	410	0		0	0	transition	baseline-transition-intervention
1213	75-022	4	15	410	2		0.487805	0	transition	baseline-transition-intervention
1214	75-022	4	16	408	2		0.490196	0	transition	baseline-transition-intervention
1215	75-022	4	17	406	0		0	0	transition	baseline-transition-intervention
1216	75-022	4	18	406	0		0	0	transition	baseline-transition-intervention
1217	75-022	4	19	247	0		0	0	transition	baseline-transition-intervention
1218	75-022	4	20	184	0	1.6	0	0	transition	baseline-transition-intervention
1219	75-022	5	1	306	6		1.96078	2074.9	intervention	baseline-transition-intervention
1220	75-022	5	2	300	5		1.66667	2351.56	intervention	baseline-transition-intervention
1221	75-022	5	3	295	0		0	0	intervention	baseline-transition-intervention
1222	75-022	5	4	295	12		4.0678	0	intervention	baseline-transition-intervention
1223	75-022	5	5	283	0		0	0	intervention	baseline-transition-intervention
1224	75-022	5	6	283	3		1.06007	0	intervention	baseline-transition-intervention
1225	75-022	5	7	280	3		1.07143	0	intervention	baseline-transition-intervention
1226	75-022	5	8	277	1		0.361011	309.748	intervention	baseline-transition-intervention
1227	75-022	5	9	276	0		0	0	intervention	baseline-transition-intervention
1228	75-022	5	10	276	0		0	505.591	intervention	baseline-transition-intervention
1229	75-022	5	11	276	0		0	0	intervention	baseline-transition-intervention
1230	75-022	5	12	276	0		0	0	intervention	baseline-transition-intervention
1231	75-022	5	13	276	0		0	0	intervention	baseline-transition-intervention
1232	75-022	5	14	276	0		0	0	intervention	baseline-transition-intervention
1233	75-022	5	15	276	0		0	0	intervention	baseline-transition-intervention
1234	75-022	5	16	276	0		0	0	intervention	baseline-transition-intervention
1235	75-022	5	17	276	0		0	0	intervention	baseline-transition-intervention
1236	75-022	5	18	182	0		0	0	intervention	baseline-transition-intervention
1237	75-022	5	19	105	0	1.6	0	0	intervention	baseline-transition-intervention
1238	75-023	1	1	230	10		4.34783	5521.05	baseline	baseline-stop
1239	75-023	1	2	220	2		0.909091	3206.67	baseline	baseline-stop
1240	75-023	1	3	218	1		0.458716	174.749	baseline	baseline-stop
1241	75-023	1	4	217	2		0.921659	0	baseline	baseline-stop
1242	75-023	1	5	215	0		0	0	baseline	baseline-stop
1243	75-023	1	6	215	7		3.25581	0	baseline	baseline-stop
1244	75-023	1	7	208	0		0	50.6401	baseline	baseline-stop
1245	75-023	1	8	208	5		2.40385	825.001	baseline	baseline-stop
1246	75-023	1	9	203	0		0	0	baseline	baseline-stop
1247	75-023	1	10	203	4		1.97044	0	baseline	baseline-stop
1248	75-023	1	11	199	4		2.01005	0	baseline	baseline-stop
1249	75-023	1	12	195	2		1.02564	142.807	baseline	baseline-stop
1250	75-023	1	13	193	10		5.18135	0	baseline	baseline-stop
1251	75-023	1	14	183	70		38.2514	973.587	baseline	baseline-stop
1252	75-023	1	15	113	20		17.6991	0	baseline	baseline-stop
1253	75-023	1	16	53	20		37.7358	0	baseline	baseline-stop
1254	75-023	1	17	16	14	1.3	87.5	0	baseline	baseline-stop
1255	75-025	1	1	300	4		1.33333	1164.02	baseline	baseline-stop
1256	75-025	1	2	296	3		1.01351	660.184	baseline	baseline-stop
1257	75-025	1	3	293	17		5.80205	8.66786	baseline	baseline-stop
1258	75-025	1	4	276	0		0	12.8396	baseline	baseline-stop
1259	75-025	1	5	276	6		2.17391	13.0213	baseline	baseline-stop
1260	75-025	1	6	270	7		2.59259	0	baseline	baseline-stop
1261	75-025	1	7	263	0		0	96.216	baseline	baseline-stop
1262	75-025	1	8	263	0		0	3.26236	baseline	baseline-stop
1263	75-025	1	9	263	0		0	96.9537	baseline	baseline-stop
1264	75-025	1	10	263	0		0	0	baseline	baseline-stop
1265	75-025	1	11	263	0		0	0	baseline	baseline-stop
1266	75-025	1	12	263	0		0	0	baseline	baseline-stop
1267	75-025	1	13	263	0		0	0	baseline	baseline-stop
1268	75-025	1	14	263	0		0	43.1098	baseline	baseline-stop
1269	75-025	1	15	263	0		0	0	baseline	baseline-stop
1270	75-025	1	16	263	0		0	0	baseline	baseline-stop
1271	75-025	1	17	263	0		0	0	baseline	baseline-stop
1272	75-025	1	18	173	0		0	0	baseline	baseline-stop
1273	75-025	1	19	133	0		0	0	baseline	baseline-stop
1274	75-025	1	20	63	0		0	0	baseline	baseline-stop
1275	75-025	1	21	43	0	1.5	0	0	baseline	baseline-stop
1276	75-026	1	1	250	0		0	5079.37	baseline	baseline-stop
1277	75-026	1	2	250	0		0	0	baseline	baseline-stop
1278	75-026	1	3	250	0		0	1523.81	baseline	baseline-stop
1279	75-026	1	4	250	4		1.6	0	baseline	baseline-stop
1280	75-026	1	5	246	0		0	0	baseline	baseline-stop
1281	75-026	1	6	246	8		3.25203	0	baseline	baseline-stop
1282	75-026	1	7	238	0		0	386.628	baseline	baseline-stop
1283	75-026	1	8	238	0		0	0	baseline	baseline-stop
1284	75-026	1	9	238	0		0	0	baseline	baseline-stop
1285	75-026	1	10	238	0		0	0	baseline	baseline-stop
1286	75-026	1	11	238	0		0	0	baseline	baseline-stop
1287	75-026	1	12	238	0		0	0	baseline	baseline-stop
1288	75-026	1	13	238	0		0	0	baseline	baseline-stop
1289	75-026	1	14	238	0		0	95.2762	baseline	baseline-stop
1290	75-026	1	15	238	0		0	0	baseline	baseline-stop
1291	75-026	1	16	386	0		0	0	baseline	baseline-stop
1292	75-026	1	17	90	0		0	0	baseline	baseline-stop
1293	75-026	1	18	89	0		0	0	baseline	baseline-stop
1294	75-026	1	19	89	0	2.2	0	0	baseline	baseline-stop
1295	75-026	2	1	100	1		1	3809.52	baseline	baseline-stop
1296	75-026	2	2	99	0		0	0	baseline	baseline-stop
1297	75-026	2	3	99	0		0	0	baseline	baseline-stop
1298	75-026	2	4	99	0		0	0	baseline	baseline-stop
1299	75-026	2	5	99	0		0	0	baseline	baseline-stop
1300	75-026	2	6	99	0		0	0	baseline	baseline-stop
1301	75-026	2	7	99	0		0	0	baseline	baseline-stop
1302	75-026	2	8	99	0		0	0	baseline	baseline-stop
1303	75-026	2	9	99	0		0	0	baseline	baseline-stop
1304	75-026	2	10	99	0		0	704.763	baseline	baseline-stop
1305	75-026	2	11	99	0		0	0	baseline	baseline-stop
1306	75-026	2	12	99	1		1.0101	0	baseline	baseline-stop
1307	75-026	2	13	98	0		0	0	baseline	baseline-stop
1308	75-026	2	14	98	0		0	0	baseline	baseline-stop
1309	75-026	2	15	98	0		0	0	baseline	baseline-stop
1310	75-026	2	16	98	0		0	0	baseline	baseline-stop
1311	75-026	2	17	98	0	2	0	0	baseline	baseline-stop
1312	75-027	1	1	714	34		4.7619	0	baseline	baseline-control
1313	75-027	1	2	680	0		0	0	baseline	baseline-control
1314	75-027	1	3	680	0		0	746.965	baseline	baseline-control
1315	75-027	1	4	680	2		0.294118	651.423	baseline	baseline-control
1316	75-027	1	5	678	8		1.17994	0	baseline	baseline-control
1317	75-027	1	6	670	0		0	0	baseline	baseline-control
1318	75-027	1	7	670	0		0	0	baseline	baseline-control
1319	75-027	1	8	670	0		0	0	baseline	baseline-control
1320	75-027	1	9	670	0		0	0	baseline	baseline-control
1321	75-027	1	10	670	0		0	0	baseline	baseline-control
1322	75-027	1	11	670	0		0	0	baseline	baseline-control
1323	75-027	1	12	670	0		0	0	baseline	baseline-control
1324	75-027	1	13	670	0		0	0	baseline	baseline-control
1325	75-027	1	14	670	0		0	0	baseline	baseline-control
1326	75-027	1	15	670	0		0	0	baseline	baseline-control
1327	75-027	1	16	670	0		0	0	baseline	baseline-control
1328	75-027	1	17	670	0		0	0	baseline	baseline-control
1329	75-027	1	18	470	0		0	0	baseline	baseline-control
1330	75-027	1	19	220	0		0	0	baseline	baseline-control
1331	75-027	1	20	110	0	1.8	0	0	baseline	baseline-control
1332	75-027	2	1	450	50		11.1111	0	baseline	baseline-control
1333	75-027	2	2	400	5		1.25	0	baseline	baseline-control
1334	75-027	2	3	395	5		1.26582	1285.92	baseline	baseline-control
1335	75-027	2	4	390	20		5.12821	1135.82	baseline	baseline-control
1336	75-027	2	5	390	0		0	0	baseline	baseline-control
1337	75-027	2	6	370	0		0	0	baseline	baseline-control
1338	75-027	2	7	370	0		0	0	baseline	baseline-control
1339	75-027	2	8	370	0		0	0	baseline	baseline-control
1340	75-027	2	9	370	0		0	0	baseline	baseline-control
1341	75-027	2	10	370	2		0.540541	0	baseline	baseline-control
1342	75-027	2	11	368	3		0.815217	0	baseline	baseline-control
1343	75-027	2	12	365	0		0	0	baseline	baseline-control
1344	75-027	2	13	365	0		0	0	baseline	baseline-control
1345	75-027	2	14	365	0		0	0	baseline	baseline-control
1346	75-027	2	15	365	0		0	0	baseline	baseline-control
1347	75-027	2	16	365	0		0	0	baseline	baseline-control
1348	75-027	2	17	365	0		0	0	baseline	baseline-control
1349	75-027	2	18	365	0		0	0	baseline	baseline-control
1350	75-027	2	19	250	0		0	0	baseline	baseline-control
1351	75-027	2	20	130	0	1.5	0	0	baseline	baseline-control
1352	75-027	3	1	700	6		0.857143	0	baseline	baseline-control
1353	75-027	3	2	695	5		0.719424	0	baseline	baseline-control
1354	75-027	3	3	690	0		0	736.14	baseline	baseline-control
1355	75-027	3	4	690	0		0	641.982	baseline	baseline-control
1356	75-027	3	5	690	3		0.434783	0	baseline	baseline-control
1357	75-027	3	6	687	2		0.291121	0	baseline	baseline-control
1358	75-027	3	7	685	0		0	0	baseline	baseline-control
1359	75-027	3	8	685	0		0	0	baseline	baseline-control
1360	75-027	3	9	685	0		0	0	baseline	baseline-control
1361	75-027	3	10	685	2		0.291971	0	baseline	baseline-control
1362	75-027	3	11	683	0		0	0	baseline	baseline-control
1363	75-027	3	12	683	0		0	0	baseline	baseline-control
1364	75-027	3	13	683	0		0	0	baseline	baseline-control
1365	75-027	3	14	683	0		0	0	baseline	baseline-control
1366	75-027	3	15	683	0		0	0	baseline	baseline-control
1367	75-027	3	16	683	0		0	0	baseline	baseline-control
1368	75-027	3	17	633	0		0	0	baseline	baseline-control
1369	75-027	3	18	533	0		0	0	baseline	baseline-control
1370	75-027	3	19	483	0		0	0	baseline	baseline-control
1371	75-027	3	20	350	0		0	0	baseline	baseline-control
1372	75-027	3	21	300	0		0	0	baseline	baseline-control
1373	75-027	3	22	250	0		0	0	baseline	baseline-control
1374	75-027	3	23	70	0	1.87	0	0	baseline	baseline-control
1375	75-027	4	1	800	36		4.5	0	baseline	baseline-control
1376	75-027	4	2	764	0		0	0	baseline	baseline-control
1377	75-027	4	3	764	0		0	664.838	baseline	baseline-control
1378	75-027	4	4	764	0		0	579.801	baseline	baseline-control
1379	75-027	4	5	764	24		3.14136	0	baseline	baseline-control
1380	75-027	4	6	740	0		0	0	baseline	baseline-control
1381	75-027	4	7	740	0		0	0	baseline	baseline-control
1382	75-027	4	8	740	0		0	0	baseline	baseline-control
1383	75-027	4	9	740	0		0	0	baseline	baseline-control
1384	75-027	4	10	740	0		0	0	baseline	baseline-control
1385	75-027	4	11	740	0		0	0	baseline	baseline-control
1386	75-027	4	12	740	0		0	0	baseline	baseline-control
1387	75-027	4	13	740	0		0	0	baseline	baseline-control
1388	75-027	4	14	740	0		0	0	baseline	baseline-control
1389	75-027	4	15	740	0		0	0	baseline	baseline-control
1390	75-027	4	16	740	0		0	0	baseline	baseline-control
1391	75-027	4	17	740	0		0	0	baseline	baseline-control
1392	75-027	4	18	740	0		0	0	baseline	baseline-control
1393	75-027	4	19	380	0	1.6	0	0	baseline	baseline-control
1394	75-027	5	1	750	20		2.66667	0	control	baseline-control
1395	75-027	5	2	730	2		0.273973	483.197	control	baseline-control
1396	75-027	5	3	728	4		0.549451	697.715	control	baseline-control
1397	75-027	5	4	724	0		0	226.605	control	baseline-control
1398	75-027	5	5	724	0		0	330.929	control	baseline-control
1399	75-027	5	6	724	0		0	232.001	control	baseline-control
1400	75-027	5	7	724	0		0	0	control	baseline-control
1401	75-027	5	8	724	0		0	0	control	baseline-control
1402	75-027	5	9	724	0		0	0	control	baseline-control
1403	75-027	5	10	724	0		0	0	control	baseline-control
1404	75-027	5	11	724	0		0	0	control	baseline-control
1405	75-027	5	12	724	4		0.552486	0	control	baseline-control
1406	75-027	5	13	720	0		0	0	control	baseline-control
1407	75-027	5	14	720	0		0	0	control	baseline-control
1408	75-027	5	15	720	0		0	0	control	baseline-control
1409	75-027	5	16	720	0		0	0	control	baseline-control
1410	75-027	5	17	720	0		0	0	control	baseline-control
1411	75-027	5	18	605	0		0	0	control	baseline-control
1412	75-027	5	19	435	0		0	0	control	baseline-control
1413	75-027	5	20	285	0		0	0	control	baseline-control
1414	75-027	5	21	145	0		0	0	control	baseline-control
1415	75-027	5	22	24	0	1.9	0	0	control	baseline-control
1416	75-027	6	1	970	6		0.618557	0	control	baseline-control
1417	75-027	6	2	964	0		0	0	control	baseline-control
1418	75-027	6	3	964	0		0	0	control	baseline-control
1419	75-027	6	4	964	0		0	0	control	baseline-control
1420	75-027	6	5	964	10		1.03734	0	control	baseline-control
1421	75-027	6	6	954	0		0	0	control	baseline-control
1422	75-027	6	7	954	0		0	0	control	baseline-control
1423	75-027	6	8	954	0		0	0	control	baseline-control
1424	75-027	6	9	954	0		0	0	control	baseline-control
1425	75-027	6	10	954	0		0	0	control	baseline-control
1426	75-027	6	11	954	0		0	0	control	baseline-control
1427	75-027	6	12	954	0		0	0	control	baseline-control
1428	75-027	6	13	954	0		0	0	control	baseline-control
1429	75-027	6	14	954	0		0	0	control	baseline-control
1430	75-027	6	15	954	0		0	0	control	baseline-control
1431	75-027	6	16	954	0		0	0	control	baseline-control
1432	75-027	6	17	954	0		0	0	control	baseline-control
1433	75-027	6	18	944	0		0	0	control	baseline-control
1434	75-027	6	19	800	0		0	0	control	baseline-control
1435	75-027	6	20	530	0		0	0	control	baseline-control
1436	75-027	6	21	260	0	1.95	0	0	control	baseline-control
1437	75-027	7	1	459	6		1.30719	1536.97	control	baseline-control
1438	75-027	7	2	453	3		0.662252	1038.22	control	baseline-control
1439	75-027	7	3	450	10		2.22222	1128.75	control	baseline-control
1440	75-027	7	4	440	0		0	0	control	baseline-control
1441	75-027	7	5	440	0		0	0	control	baseline-control
1442	75-027	7	6	440	0		0	0	control	baseline-control
1443	75-027	7	7	440	0		0	0	control	baseline-control
1444	75-027	7	8	440	0		0	0	control	baseline-control
1445	75-027	7	9	440	0		0	0	control	baseline-control
1446	75-027	7	10	440	0		0	0	control	baseline-control
1447	75-027	7	11	440	0		0	0	control	baseline-control
1448	75-027	7	12	440	0		0	0	control	baseline-control
1449	75-027	7	13	440	0		0	0	control	baseline-control
1450	75-027	7	14	440	0		0	0	control	baseline-control
1451	75-027	7	15	440	0		0	0	control	baseline-control
1452	75-027	7	16	440	0		0	0	control	baseline-control
1453	75-027	7	17	440	0		0	0	control	baseline-control
1454	75-027	7	18	440	0		0	0	control	baseline-control
1455	75-027	7	19	440	0		0	0	control	baseline-control
1456	75-027	7	20	370	0		0	0	control	baseline-control
1457	75-027	7	21	310	0		0	0	control	baseline-control
1458	75-027	7	22	175	0	1.9	0	0	control	baseline-control
1459	75-028	1	1	204	2		0.980392	3112.36	baseline	baseline-transition-intervention
1460	75-028	1	2	202	14		6.93069	0	baseline	baseline-transition-intervention
1461	75-028	1	3	188	8		4.25532	0	baseline	baseline-transition-intervention
1462	75-028	1	4	180	20		11.1111	410.155	baseline	baseline-transition-intervention
1463	75-028	1	5	160	10		6.25	0	baseline	baseline-transition-intervention
1464	75-028	1	6	150	0		0	0	baseline	baseline-transition-intervention
1465	75-028	1	7	150	1		0.666667	0	baseline	baseline-transition-intervention
1466	75-028	1	8	149	0		0	0	baseline	baseline-transition-intervention
1467	75-028	1	9	149	0		0	0	baseline	baseline-transition-intervention
1468	75-028	1	10	149	0		0	0	baseline	baseline-transition-intervention
1469	75-028	1	11	149	0		0	0	baseline	baseline-transition-intervention
1470	75-028	1	12	149	0		0	186.895	baseline	baseline-transition-intervention
1471	75-028	1	13	149	0		0	0	baseline	baseline-transition-intervention
1472	75-028	1	14	149	0		0	0	baseline	baseline-transition-intervention
1473	75-028	1	15	149	0		0	0	baseline	baseline-transition-intervention
1474	75-028	1	16	149	0		0	0	baseline	baseline-transition-intervention
1475	75-028	1	17	122	0		0	0	baseline	baseline-transition-intervention
1476	75-028	1	18	15	0	1.7	0	0	baseline	baseline-transition-intervention
1477	75-028	2	1	204	10		4.90196	6224.71	baseline	baseline-transition-intervention
1478	75-028	2	2	194	24		12.3711	0	baseline	baseline-transition-intervention
1479	75-028	2	3	170	15		8.82353	0	baseline	baseline-transition-intervention
1480	75-028	2	4	155	25		16.129	0	baseline	baseline-transition-intervention
1481	75-028	2	5	130	28		21.5385	940.317	baseline	baseline-transition-intervention
1482	75-028	2	6	102	0		0	0	baseline	baseline-transition-intervention
1483	75-028	2	7	102	4		3.92157	0	baseline	baseline-transition-intervention
1484	75-028	2	8	98	2		2.04082	437.756	baseline	baseline-transition-intervention
1485	75-028	2	9	96	2		2.08333	0	baseline	baseline-transition-intervention
1486	75-028	2	10	94	0		0	0	baseline	baseline-transition-intervention
1487	75-028	2	11	94	0		0	0	baseline	baseline-transition-intervention
1488	75-028	2	12	94	0		0	0	baseline	baseline-transition-intervention
1489	75-028	2	13	94	0		0	0	baseline	baseline-transition-intervention
1490	75-028	2	14	94	0		0	0	baseline	baseline-transition-intervention
1491	75-028	2	15	94	0		0	0	baseline	baseline-transition-intervention
1492	75-028	2	16	94	0		0	0	baseline	baseline-transition-intervention
1493	75-028	2	17	92	0	1.6	0	0	baseline	baseline-transition-intervention
1494	75-028	3	1	204	0		0	0	baseline	baseline-transition-intervention
1495	75-028	3	2	204	0		0	0	baseline	baseline-transition-intervention
1496	75-028	3	3	204	5		2.45098	0	baseline	baseline-transition-intervention
1497	75-028	3	4	199	1		0.502513	0	baseline	baseline-transition-intervention
1498	75-028	3	5	198	0		0	0	baseline	baseline-transition-intervention
1499	75-028	3	6	198	1		0.505051	508.995	baseline	baseline-transition-intervention
1500	75-028	3	7	197	1		0.507614	233.547	baseline	baseline-transition-intervention
1501	75-028	3	8	196	0		0	0	baseline	baseline-transition-intervention
1502	75-028	3	9	196	0		0	0	baseline	baseline-transition-intervention
1503	75-028	3	10	196	0		0	0	baseline	baseline-transition-intervention
1504	75-028	3	11	196	0		0	0	baseline	baseline-transition-intervention
1505	75-028	3	12	196	0		0	0	baseline	baseline-transition-intervention
1506	75-028	3	13	196	0		0	0	baseline	baseline-transition-intervention
1507	75-028	3	14	196	0		0	0	baseline	baseline-transition-intervention
1508	75-028	3	15	196	0		0	0	baseline	baseline-transition-intervention
1509	75-028	3	16	196	0		0	0	baseline	baseline-transition-intervention
1510	75-028	3	17	196	0	1.9	0	0	baseline	baseline-transition-intervention
1511	75-028	4	1	204	0		0	6224.71	transition	baseline-transition-intervention
1512	75-028	4	2	204	6		2.94118	0	transition	baseline-transition-intervention
1513	75-028	4	3	198	0		0	0	transition	baseline-transition-intervention
1514	75-028	4	4	198	8		4.0404	1491.47	transition	baseline-transition-intervention
1515	75-028	4	5	190	1		0.526316	0	transition	baseline-transition-intervention
1516	75-028	4	6	189	0		0	0	transition	baseline-transition-intervention
1517	75-028	4	7	189	0		0	0	transition	baseline-transition-intervention
1518	75-028	4	8	189	1		0.529101	453.969	transition	baseline-transition-intervention
1519	75-028	4	9	188	0		0	0	transition	baseline-transition-intervention
1520	75-028	4	10	188	0		0	0	transition	baseline-transition-intervention
1521	75-028	4	11	188	0		0	0	transition	baseline-transition-intervention
1522	75-028	4	12	188	0		0	0	transition	baseline-transition-intervention
1523	75-028	4	13	188	0		0	0	transition	baseline-transition-intervention
1524	75-028	4	14	188	0		0	0	transition	baseline-transition-intervention
1525	75-028	4	15	188	0		0	0	transition	baseline-transition-intervention
1526	75-028	4	16	188	0		0	0	transition	baseline-transition-intervention
1527	75-028	4	17	188	0		0	0	transition	baseline-transition-intervention
1528	75-028	4	18	26	0	1.6	0	0	transition	baseline-transition-intervention
1529	75-028	5	1	204	10		4.90196	0	intervention	baseline-transition-intervention
1530	75-028	5	2	194	5		2.57732	0	intervention	baseline-transition-intervention
1531	75-028	5	3	189	0		0	0	intervention	baseline-transition-intervention
1532	75-028	5	4	189	0		0	0	intervention	baseline-transition-intervention
1533	75-028	5	5	189	0		0	0	intervention	baseline-transition-intervention
1534	75-028	5	6	189	0		0	0	intervention	baseline-transition-intervention
1535	75-028	5	7	189	18		9.52381	0	intervention	baseline-transition-intervention
1536	75-028	5	8	171	0		0	511.995	intervention	baseline-transition-intervention
1537	75-028	5	9	171	0		0	0	intervention	baseline-transition-intervention
1538	75-028	5	10	171	0		0	0	intervention	baseline-transition-intervention
1539	75-028	5	11	171	0		0	0	intervention	baseline-transition-intervention
1540	75-028	5	12	171	0		0	0	intervention	baseline-transition-intervention
1541	75-028	5	13	171	0		0	0	intervention	baseline-transition-intervention
1542	75-028	5	14	171	0		0	0	intervention	baseline-transition-intervention
1543	75-028	5	15	171	0		0	0	intervention	baseline-transition-intervention
1544	75-028	5	16	149	0	2	0	0	intervention	baseline-transition-intervention
1545	75-029	1	1	220	6		2.72727	11544	baseline	baseline-control
1546	75-029	1	2	214	0		0	3296.58	baseline	baseline-control
1547	75-029	1	3	214	0		0	0	baseline	baseline-control
1548	75-029	1	4	214	1		0.46729	0	baseline	baseline-control
1549	75-029	1	5	213	0		0	0	baseline	baseline-control
1550	75-029	1	6	213	1		0.469484	0	baseline	baseline-control
1551	75-029	1	7	212	3		1.41509	0	baseline	baseline-control
1552	75-029	1	8	209	1		0.478469	0	baseline	baseline-control
1553	75-029	1	9	208	10		4.80769	183.886	baseline	baseline-control
1554	75-029	1	10	198	11		5.55556	880.953	baseline	baseline-control
1555	75-029	1	11	187	0		0	0	baseline	baseline-control
1556	75-029	1	12	187	0		0	0	baseline	baseline-control
1557	75-029	1	13	187	0		0	0	baseline	baseline-control
1558	75-029	1	14	187	0		0	0	baseline	baseline-control
1559	75-029	1	15	187	0		0	0	baseline	baseline-control
1560	75-029	1	16	187	0		0	0	baseline	baseline-control
1561	75-029	1	17	182	0		0	0	baseline	baseline-control
1562	75-029	1	18	175	0		0	0	baseline	baseline-control
1563	75-029	1	19	115	0		0	0	baseline	baseline-control
1564	75-029	1	20	62	0		0	0	baseline	baseline-control
1565	75-029	1	21	58	0		0	0	baseline	baseline-control
1566	75-029	1	22	48	0		0	0	baseline	baseline-control
1567	75-029	1	23	43	0		0	0	baseline	baseline-control
1568	75-029	1	24	36	0	2.92	0	0	baseline	baseline-control
1569	75-029	2	1	142	4		2.8169	0	baseline	baseline-control
1570	75-029	2	2	138	4		2.89855	0	baseline	baseline-control
1571	75-029	2	3	134	1		0.746269	0	baseline	baseline-control
1572	75-029	2	4	133	15		11.2782	0	baseline	baseline-control
1573	75-029	2	5	118	7		5.9322	548.221	baseline	baseline-control
1574	75-029	2	6	111	11		9.90991	0	baseline	baseline-control
1575	75-029	2	7	100	17		17	0	baseline	baseline-control
1576	75-029	2	8	83	9		10.8434	0	baseline	baseline-control
1577	75-029	2	9	74	12		16.2162	0	baseline	baseline-control
1578	75-029	2	10	62	7		11.2903	0	baseline	baseline-control
1579	75-029	2	11	55	0		0	0	baseline	baseline-control
1580	75-029	2	12	55	0		0	0	baseline	baseline-control
1581	75-029	2	13	55	0		0	0	baseline	baseline-control
1582	75-029	2	14	55	0		0	0	baseline	baseline-control
1583	75-029	2	15	55	6		10.9091	0	baseline	baseline-control
1584	75-029	2	16	49	2		4.08163	0	baseline	baseline-control
1585	75-029	2	17	47	0		0	0	baseline	baseline-control
1586	75-029	2	18	47	0		0	0	baseline	baseline-control
1587	75-029	2	19	47	0		0	0	baseline	baseline-control
1588	75-029	2	20	20	0	1.7	0	0	baseline	baseline-control
1589	75-029	3	1	204	4		1.96078	12449.4	baseline	baseline-control
1590	75-029	3	2	200	0		0	0	baseline	baseline-control
1591	75-029	3	3	200	2		1	0	baseline	baseline-control
1592	75-029	3	4	198	0		0	0	baseline	baseline-control
1593	75-029	3	5	198	3		1.51515	302.516	baseline	baseline-control
1594	75-029	3	6	195	5		2.5641	0	baseline	baseline-control
1595	75-029	3	7	190	0		0	0	baseline	baseline-control
1596	75-029	3	8	190	0		0	0	baseline	baseline-control
1597	75-029	3	9	190	0		0	0	baseline	baseline-control
1598	75-029	3	10	190	0		0	0	baseline	baseline-control
1599	75-029	3	11	190	5		2.63158	0	baseline	baseline-control
1600	75-029	3	12	185	0		0	0	baseline	baseline-control
1601	75-029	3	13	185	0		0	236.364	baseline	baseline-control
1602	75-029	3	14	185	0		0	122.572	baseline	baseline-control
1603	75-029	3	15	120	0		0	0	baseline	baseline-control
1604	75-029	3	16	65	0	1.6	0	0	baseline	baseline-control
1605	75-029	4	1	200	20		10	0	baseline	baseline-control
1606	75-029	4	2	180	14		7.77778	0	baseline	baseline-control
1607	75-029	4	3	166	0		0	0	baseline	baseline-control
1608	75-029	4	4	166	0		0	0	baseline	baseline-control
1609	75-029	4	5	140	26		18.5714	0	baseline	baseline-control
1610	75-029	4	6	140	2		1.42857	1439.73	baseline	baseline-control
1611	75-029	4	7	138	0		0	0	baseline	baseline-control
1612	75-029	4	8	138	0		0	0	baseline	baseline-control
1613	75-029	4	9	138	0		0	0	baseline	baseline-control
1614	75-029	4	10	138	0		0	0	baseline	baseline-control
1615	75-029	4	11	138	0		0	920.175	baseline	baseline-control
1616	75-029	4	12	138	0		0	0	baseline	baseline-control
1617	75-029	4	13	138	0		0	0	baseline	baseline-control
1618	75-029	4	14	138	0		0	0	baseline	baseline-control
1619	75-029	4	15	138	0	1.5	0	0	baseline	baseline-control
1620	75-029	5	1	150	8		5.33333	8465.61	control	baseline-control
1621	75-029	5	2	142	2		1.40845	0	control	baseline-control
1622	75-029	5	3	140	3		2.14286	0	control	baseline-control
1623	75-029	5	4	137	10		7.29927	0	control	baseline-control
1624	75-029	5	5	127	15		11.811	943.278	control	baseline-control
1625	75-029	5	6	112	5		4.46429	861.926	control	baseline-control
1626	75-029	5	7	107	5		4.6729	42.9988	control	baseline-control
1627	75-029	5	8	102	22		21.5686	0	control	baseline-control
1628	75-029	5	9	80	20		25	286.862	control	baseline-control
1629	75-029	5	10	60	10		16.6667	348.857	control	baseline-control
1630	75-029	5	11	50	16		32	0	control	baseline-control
1631	75-029	5	12	34	0		0	0	control	baseline-control
1632	75-029	5	13	34	0		0	0	control	baseline-control
1633	75-029	5	14	34	0		0	0	control	baseline-control
1634	75-029	5	15	3	0	1.7	0	0	control	baseline-control
1635	75-030	1	1	207	4		1.93237	2556.04	baseline	baseline-transition
1636	75-030	1	2	203	1		0.492611	868.802	baseline	baseline-transition
1637	75-030	1	3	202	2		0.990099	0	baseline	baseline-transition
1638	75-030	1	4	199	3		1.50754	973.546	baseline	baseline-transition
1639	75-030	1	5	196	1		0.510204	611.206	baseline	baseline-transition
1640	75-030	1	6	195	5		2.5641	0	baseline	baseline-transition
1641	75-030	1	7	190	0		0	0	baseline	baseline-transition
1642	75-030	1	8	190	1		0.526316	0	baseline	baseline-transition
1643	75-030	1	9	189	0		0	0	baseline	baseline-transition
1644	75-030	1	10	189	1		0.529101	0	baseline	baseline-transition
1645	75-030	1	11	188	0		0	0	baseline	baseline-transition
1646	75-030	1	12	188	0		0	0	baseline	baseline-transition
1647	75-030	1	13	188	0		0	0	baseline	baseline-transition
1648	75-030	1	14	188	0		0	0	baseline	baseline-transition
1649	75-030	1	15	188	0		0	0	baseline	baseline-transition
1650	75-030	1	16	188	0		0	0	baseline	baseline-transition
1651	75-030	1	17	178	0		0	0	baseline	baseline-transition
1652	75-030	1	18	166	0		0	0	baseline	baseline-transition
1653	75-030	1	19	124	0		0	0	baseline	baseline-transition
1654	75-030	1	20	121	0		0	0	baseline	baseline-transition
1655	75-030	1	21	84	0		0	0	baseline	baseline-transition
1656	75-030	1	22	44	0		0	0	baseline	baseline-transition
1657	75-030	1	23	30	0	1.59	0	0	baseline	baseline-transition
1658	75-030	2	1	204	12		5.88235	6224.71	baseline	baseline-transition
1659	75-030	2	2	192	2		1.04167	0	baseline	baseline-transition
1660	75-030	2	3	190	1		0.526316	334.169	baseline	baseline-transition
1661	75-030	2	4	189	0		0	0	baseline	baseline-transition
1662	75-030	2	5	189	1		0.529101	0	baseline	baseline-transition
1663	75-030	2	6	188	1		0.531915	0	baseline	baseline-transition
1664	75-030	2	7	187	1		0.534759	0	baseline	baseline-transition
1665	75-030	2	8	186	0		0	0	baseline	baseline-transition
1666	75-030	2	9	186	0		0	0	baseline	baseline-transition
1667	75-030	2	10	186	0		0	0	baseline	baseline-transition
1668	75-030	2	11	186	0		0	0	baseline	baseline-transition
1669	75-030	2	12	186	0		0	0	baseline	baseline-transition
1670	75-030	2	13	186	1		0.537634	0	baseline	baseline-transition
1671	75-030	2	14	185	0		0	0	baseline	baseline-transition
1672	75-030	2	15	185	0		0	0	baseline	baseline-transition
1673	75-030	2	16	185	0		0	0	baseline	baseline-transition
1674	75-030	2	17	185	0		0	0	baseline	baseline-transition
1675	75-030	2	18	128	0		0	0	baseline	baseline-transition
1676	75-030	2	19	104	0		0	0	baseline	baseline-transition
1677	75-030	2	20	27	0		0	0	baseline	baseline-transition
1678	75-030	2	21	12	0	1.6	0	0	baseline	baseline-transition
1679	75-030	3	1	255	5		1.96078	0	baseline	baseline-transition
1680	75-030	3	2	250	7		2.8	564.374	baseline	baseline-transition
1681	75-030	3	3	243	0		0	0	baseline	baseline-transition
1682	75-030	3	4	243	1		0.411523	0	baseline	baseline-transition
1683	75-030	3	5	242	1		0.413223	0	baseline	baseline-transition
1684	75-030	3	6	241	0		0	0	baseline	baseline-transition
1685	75-030	3	7	241	2		0.829876	0	baseline	baseline-transition
1686	75-030	3	8	239	3		1.25523	358.996	baseline	baseline-transition
1687	75-030	3	9	236	0		0	1404.6	baseline	baseline-transition
1688	75-030	3	10	236	1		0.423729	0	baseline	baseline-transition
1689	75-030	3	11	235	0		0	0	baseline	baseline-transition
1690	75-030	3	12	235	1		0.425532	236.999	baseline	baseline-transition
1691	75-030	3	13	234	0		0	51.3889	baseline	baseline-transition
1692	75-030	3	14	234	1		0.42735	0	baseline	baseline-transition
1693	75-030	3	15	227	29		12.7753	393.945	baseline	baseline-transition
1694	75-030	3	16	197	1		0.507614	217.796	baseline	baseline-transition
1695	75-030	3	17	194	0		0	209.794	baseline	baseline-transition
1696	75-030	3	18	191	2		1.04712	0	baseline	baseline-transition
1697	75-030	3	19	159	0		0	0	baseline	baseline-transition
1698	75-030	3	20	89	20		22.4719	0	baseline	baseline-transition
1699	75-030	3	21	57	39		68.4211	0	baseline	baseline-transition
1700	75-030	3	22	18	0	1.5	0	0	baseline	baseline-transition
1701	75-030	4	1	202	4		1.9802	6286.34	transition	baseline-transition
1702	75-030	4	2	198	0		0	1781.48	transition	baseline-transition
1703	75-030	4	3	198	0		0	0	transition	baseline-transition
1704	75-030	4	4	198	1		0.505051	745.737	transition	baseline-transition
1705	75-030	4	5	197	22		11.1675	304.052	transition	baseline-transition
1706	75-030	4	6	175	2		1.14286	0	transition	baseline-transition
1707	75-030	4	7	173	0		0	0	transition	baseline-transition
1708	75-030	4	8	173	0		0	0	transition	baseline-transition
1709	75-030	4	9	173	0		0	0	transition	baseline-transition
1710	75-030	4	10	173	0		0	0	transition	baseline-transition
1711	75-030	4	11	173	1		0.578035	0	transition	baseline-transition
1712	75-030	4	12	172	0		0	0	transition	baseline-transition
1713	75-030	4	13	171	1		0.584795	0	transition	baseline-transition
1714	75-030	4	14	169	0		0	0	transition	baseline-transition
1715	75-030	4	15	169	0		0	0	transition	baseline-transition
1716	75-030	4	16	169	0		0	0	transition	baseline-transition
1717	75-030	4	17	166	0		0	0	transition	baseline-transition
1718	75-030	4	18	50	0		0	0	transition	baseline-transition
1719	75-030	4	19	46	0	1.65	0	0	transition	baseline-transition
1720	75-031	1	1	400	2		0.5	1190.48	baseline	baseline-stop
1721	75-031	1	2	398	8		2.01005	664.699	baseline	baseline-stop
1722	75-031	1	3	390	2		0.512821	0	baseline	baseline-stop
1723	75-031	1	4	388	0		0	0	baseline	baseline-stop
1724	75-031	1	5	388	0		0	0	baseline	baseline-stop
1725	75-031	1	6	388	0		0	0	baseline	baseline-stop
1726	75-031	1	7	388	90		23.1959	0	baseline	baseline-stop
1727	75-031	1	8	290	0		0	0	baseline	baseline-stop
1728	75-031	1	9	290	10		3.44828	0	baseline	baseline-stop
1729	75-031	1	10	280	0		0	0	baseline	baseline-stop
1730	75-031	1	11	280	0		0	0	baseline	baseline-stop
1731	75-031	1	12	280	150		53.5714	0	baseline	baseline-stop
1732	75-031	1	13	130	40		30.7692	0	baseline	baseline-stop
1733	75-031	1	14	90	0		0	0	baseline	baseline-stop
1734	75-031	1	15	80	0	1.7	0	0	baseline	baseline-stop
1735	75-031	2	1	300	0		0	8465.61	baseline	baseline-stop
1736	75-031	2	2	300	0		0	0	baseline	baseline-stop
1737	75-031	2	3	300	2		0.666667	0	baseline	baseline-stop
1738	75-031	2	4	298	0		0	0	baseline	baseline-stop
1739	75-031	2	5	298	0		0	0	baseline	baseline-stop
1740	75-031	2	6	298	0		0	676.383	baseline	baseline-stop
1741	75-031	2	7	298	0		0	617.567	baseline	baseline-stop
1742	75-031	2	8	298	0		0	0	baseline	baseline-stop
1743	75-031	2	9	298	0		0	0	baseline	baseline-stop
1744	75-031	2	10	298	0		0	0	baseline	baseline-stop
1745	75-031	2	11	298	0		0	0	baseline	baseline-stop
1746	75-031	2	12	298	148		49.6644	0	baseline	baseline-stop
1747	75-031	2	13	150	0		0	0	baseline	baseline-stop
1748	75-031	2	14	150	0		0	0	baseline	baseline-stop
1749	75-031	2	15	30	0		0	0	baseline	baseline-stop
1750	75-031	2	16	30	0		0	0	baseline	baseline-stop
1751	75-031	2	17	30	0		0	0	baseline	baseline-stop
1752	75-031	2	18	30	0	1.7	0	0	baseline	baseline-stop
1753	75-031	3	1	200	0		0	0	baseline	baseline-stop
1754	75-031	3	2	200	0		0	0	baseline	baseline-stop
1755	75-031	3	3	200	0		0	0	baseline	baseline-stop
1756	75-031	3	4	200	0		0	0	baseline	baseline-stop
1757	75-031	3	5	200	8		4	0	baseline	baseline-stop
1758	75-031	3	6	192	2		1.04167	0	baseline	baseline-stop
1759	75-031	3	7	190	0		0	0	baseline	baseline-stop
1760	75-031	3	8	190	0		0	0	baseline	baseline-stop
1761	75-031	3	9	190	0		0	0	baseline	baseline-stop
1762	75-031	3	10	190	0		0	0	baseline	baseline-stop
1763	75-031	3	11	190	0		0	0	baseline	baseline-stop
1764	75-031	3	12	180	0		0	0	baseline	baseline-stop
1765	75-031	3	13	180	0		0	0	baseline	baseline-stop
1766	75-031	3	14	170	0		0	0	baseline	baseline-stop
1767	75-031	3	15	170	0		0	0	baseline	baseline-stop
1768	75-031	3	16	170	0		0	0	baseline	baseline-stop
1769	75-031	3	17	170	0		0	0	baseline	baseline-stop
1770	75-031	3	18	170	0	1.6	0	0	baseline	baseline-stop
1771	75-032	1	1	550	8		1.45455	5889.8	baseline	baseline-stop
1772	75-032	1	2	542	4		0.738007	3320.41	baseline	baseline-stop
1773	75-032	1	3	538	0		0	0	baseline	baseline-stop
1774	75-032	1	4	538	0		0	0	baseline	baseline-stop
1775	75-032	1	5	538	6		1.11524	0	baseline	baseline-stop
1776	75-032	1	6	536	2		0.373134	0	baseline	baseline-stop
1777	75-032	1	7	534	2		0.374532	0	baseline	baseline-stop
1778	75-032	1	8	532	150		28.1955	0	baseline	baseline-stop
1779	75-032	1	9	382	150		39.267	0	baseline	baseline-stop
1780	75-032	1	10	232	210		90.5172	0	baseline	baseline-stop
1781	75-032	1	11	22	0		0	0	baseline	baseline-stop
1782	75-032	1	12	22	0		0	0	baseline	baseline-stop
1783	75-032	1	13	22	0		0	0	baseline	baseline-stop
1784	75-032	1	14	22	0		0	0	baseline	baseline-stop
1785	75-032	1	15	22	0		0	0	baseline	baseline-stop
1786	75-032	1	16	22	0		0	0	baseline	baseline-stop
1787	75-032	1	17	22	0	1.2	0	0	baseline	baseline-stop
1788	75-033	1	1	102	5		4.90196	12449.4	baseline	baseline-transition-intervention
1789	75-033	1	2	97	7		7.21649	0	baseline	baseline-transition-intervention
1790	75-033	1	3	90	0		0	0	baseline	baseline-transition-intervention
1791	75-033	1	4	90	0		0	0	baseline	baseline-transition-intervention
1792	75-033	1	5	90	4		4.44444	0	baseline	baseline-transition-intervention
1793	75-033	1	6	86	0		0	2343.75	baseline	baseline-transition-intervention
1794	75-033	1	7	86	0		0	0	baseline	baseline-transition-intervention
1795	75-033	1	8	86	0		0	0	baseline	baseline-transition-intervention
1796	75-033	1	9	86	0		0	0	baseline	baseline-transition-intervention
1797	75-033	1	10	86	0		0	0	baseline	baseline-transition-intervention
1798	75-033	1	11	86	0		0	0	baseline	baseline-transition-intervention
1799	75-033	1	12	86	0		0	0	baseline	baseline-transition-intervention
1800	75-033	1	13	76	6		7.89474	0	baseline	baseline-transition-intervention
1801	75-033	1	14	40	0		0	0	baseline	baseline-transition-intervention
1802	75-033	1	15	10	0	1.5	0	0	baseline	baseline-transition-intervention
1803	75-033	2	1	110	0		0	11544	baseline	baseline-transition-intervention
1804	75-033	2	2	110	0		0	0	baseline	baseline-transition-intervention
1805	75-033	2	3	110	0		0	0	baseline	baseline-transition-intervention
1806	75-033	2	4	110	0		0	0	baseline	baseline-transition-intervention
1807	75-033	2	5	110	0		0	0	baseline	baseline-transition-intervention
1808	75-033	2	6	110	5		4.54545	458.096	baseline	baseline-transition-intervention
1809	75-033	2	7	106	0		0	0	baseline	baseline-transition-intervention
1810	75-033	2	8	106	0		0	0	baseline	baseline-transition-intervention
1811	75-033	2	9	106	6		5.66038	0	baseline	baseline-transition-intervention
1812	75-033	2	10	100	0		0	0	baseline	baseline-transition-intervention
1813	75-033	2	11	100	0		0	0	baseline	baseline-transition-intervention
1814	75-033	2	12	100	5		5	0	baseline	baseline-transition-intervention
1815	75-033	2	13	95	0		0	0	baseline	baseline-transition-intervention
1816	75-033	2	14	75	0		0	0	baseline	baseline-transition-intervention
1817	75-033	2	15	69	0		0	0	baseline	baseline-transition-intervention
1818	75-033	2	16	46	0		0	0	baseline	baseline-transition-intervention
1819	75-033	2	17	26	0	1.3	0	0	baseline	baseline-transition-intervention
1820	75-033	3	1	150	0		0	0	baseline	baseline-transition-intervention
1821	75-033	3	2	150	0		0	0	baseline	baseline-transition-intervention
1822	75-033	3	3	150	0		0	0	baseline	baseline-transition-intervention
1823	75-033	3	4	150	0		0	0	baseline	baseline-transition-intervention
1824	75-033	3	5	150	0		0	0	baseline	baseline-transition-intervention
1825	75-033	3	6	150	0		0	0	baseline	baseline-transition-intervention
1826	75-033	3	7	150	50		33.3333	0	baseline	baseline-transition-intervention
1827	75-033	3	8	100	10		10	0	baseline	baseline-transition-intervention
1828	75-033	3	9	90	0		0	0	baseline	baseline-transition-intervention
1829	75-033	3	10	90	0		0	0	baseline	baseline-transition-intervention
1830	75-033	3	11	90	0		0	0	baseline	baseline-transition-intervention
1831	75-033	3	12	90	0		0	0	baseline	baseline-transition-intervention
1832	75-033	3	13	90	0		0	0	baseline	baseline-transition-intervention
1833	75-033	3	14	62	0		0	0	baseline	baseline-transition-intervention
1834	75-033	3	15	44	0		0	0	baseline	baseline-transition-intervention
1835	75-033	3	16	12	0	2	0	0	baseline	baseline-transition-intervention
1836	75-033	4	1	100	0		0	12698.4	transition	baseline-transition-intervention
1837	75-033	4	2	100	0		0	0	transition	baseline-transition-intervention
1838	75-033	4	3	100	0		0	0	transition	baseline-transition-intervention
1839	75-033	4	4	100	4		4	2953.12	transition	baseline-transition-intervention
1840	75-033	4	5	96	16		16.6667	0	transition	baseline-transition-intervention
1841	75-033	4	6	80	0		0	0	transition	baseline-transition-intervention
1842	75-033	4	7	80	0		0	0	transition	baseline-transition-intervention
1843	75-033	4	8	80	0		0	0	transition	baseline-transition-intervention
1844	75-033	4	9	80	0		0	0	transition	baseline-transition-intervention
1845	75-033	4	10	80	0		0	0	transition	baseline-transition-intervention
1846	75-033	4	11	80	0		0	0	transition	baseline-transition-intervention
1847	75-033	4	12	80	0		0	0	transition	baseline-transition-intervention
1848	75-033	4	13	42	0		0	0	transition	baseline-transition-intervention
1849	75-033	4	14	39	0		0	0	transition	baseline-transition-intervention
1850	75-033	4	15	19	0	1.45	0	0	transition	baseline-transition-intervention
1851	75-033	5	1	102	0		0	1244.94	intervention	baseline-transition-intervention
1852	75-033	5	2	102	0		0	0	intervention	baseline-transition-intervention
1853	75-033	5	3	102	0		0	0	intervention	baseline-transition-intervention
1854	75-033	5	4	102	0		0	0	intervention	baseline-transition-intervention
1855	75-033	5	5	102	0		0	0	intervention	baseline-transition-intervention
1856	75-033	5	6	102	0		0	0	intervention	baseline-transition-intervention
1857	75-033	5	7	102	0		0	0	intervention	baseline-transition-intervention
1858	75-033	5	8	102	2		1.96078	0	intervention	baseline-transition-intervention
1859	75-033	5	9	100	3		3	0	intervention	baseline-transition-intervention
1860	75-033	5	10	97	2		2.06186	0	intervention	baseline-transition-intervention
1861	75-033	5	11	95	0		0	0	intervention	baseline-transition-intervention
1862	75-033	5	12	95	0		0	0	intervention	baseline-transition-intervention
1863	75-033	5	13	95	0		0	0	intervention	baseline-transition-intervention
1864	75-033	5	14	75	0		0	0	intervention	baseline-transition-intervention
1865	75-033	5	15	48	0		0	0	intervention	baseline-transition-intervention
1866	75-033	5	16	25	0	1.45	0	0	intervention	baseline-transition-intervention
1867	75-033	6	1	153	1		0.653595	0	intervention	baseline-transition-intervention
1868	75-033	6	2	152	0		0	0	intervention	baseline-transition-intervention
1869	75-033	6	3	152	1		0.657895	0	intervention	baseline-transition-intervention
1870	75-033	6	4	150	35		23.3333	0	intervention	baseline-transition-intervention
1871	75-033	6	5	115	0		0	0	intervention	baseline-transition-intervention
1872	75-033	6	6	115	0		0	0	intervention	baseline-transition-intervention
1873	75-033	6	7	115	0		0	0	intervention	baseline-transition-intervention
1874	75-033	6	8	115	0		0	0	intervention	baseline-transition-intervention
1875	75-033	6	9	115	0		0	0	intervention	baseline-transition-intervention
1876	75-033	6	10	115	0		0	0	intervention	baseline-transition-intervention
1877	75-033	6	11	115	0		0	0	intervention	baseline-transition-intervention
1878	75-033	6	12	115	0		0	0	intervention	baseline-transition-intervention
1879	75-033	6	13	115	0		0	0	intervention	baseline-transition-intervention
1880	75-033	6	14	7	0	1.2	0	0	intervention	baseline-transition-intervention
1881	75-034	1	1	500	25		5	8888.89	baseline	baseline-stop
1882	75-034	1	2	475	5		1.05263	0	baseline	baseline-stop
1883	75-034	1	3	470	21		4.46809	0	baseline	baseline-stop
1884	75-034	1	4	449	29		6.4588	0	baseline	baseline-stop
1885	75-034	1	5	420	0		0	0	baseline	baseline-stop
1886	75-034	1	6	420	0		0	0	baseline	baseline-stop
1887	75-034	1	7	420	0		0	0	baseline	baseline-stop
1888	75-034	1	8	420	0		0	0	baseline	baseline-stop
1889	75-034	1	9	420	0		0	607.115	baseline	baseline-stop
1890	75-034	1	10	420	0		0	0	baseline	baseline-stop
1891	75-034	1	11	420	0		0	503.905	baseline	baseline-stop
1892	75-034	1	12	420	0		0	0	baseline	baseline-stop
1893	75-034	1	13	420	0		0	0	baseline	baseline-stop
1894	75-034	1	14	420	0		0	0	baseline	baseline-stop
1895	75-034	1	15	340	0		0	0	baseline	baseline-stop
1896	75-034	1	16	260	0		0	0	baseline	baseline-stop
1897	75-034	1	17	180	0		0	0	baseline	baseline-stop
1898	75-034	1	18	100	0		0	0	baseline	baseline-stop
1899	75-034	1	19	80	0		0	0	baseline	baseline-stop
1900	75-034	1	20	50	0	1.5	0	0	baseline	baseline-stop
1901	75-035	1	1	300	8		2.66667	10582	baseline	baseline-stop
1902	75-035	1	2	292	0		0	10871.9	baseline	baseline-stop
1903	75-035	1	3	292	0		0	1739.51	baseline	baseline-stop
1904	75-035	1	4	292	0		0	0	baseline	baseline-stop
1905	75-035	1	5	292	0		0	0	baseline	baseline-stop
1906	75-035	1	6	292	0		0	0	baseline	baseline-stop
1907	75-035	1	7	290	2		0.689655	0	baseline	baseline-stop
1908	75-035	1	8	288	2		0.694444	0	baseline	baseline-stop
1909	75-035	1	9	288	0		0	0	baseline	baseline-stop
1910	75-035	1	10	288	0		0	0	baseline	baseline-stop
1911	75-035	1	11	288	0		0	0	baseline	baseline-stop
1912	75-035	1	12	288	0		0	0	baseline	baseline-stop
1913	75-035	1	13	288	0		0	0	baseline	baseline-stop
1914	75-035	1	14	288	60		20.8333	0	baseline	baseline-stop
1915	75-035	1	15	228	113		49.5614	0	baseline	baseline-stop
1916	75-035	1	16	115	0		0	0	baseline	baseline-stop
1917	75-035	1	17	80	0		0	0	baseline	baseline-stop
1918	75-035	1	18	75	0		0	0	baseline	baseline-stop
1919	75-035	1	19	75	0		0	0	baseline	baseline-stop
1920	75-035	1	20	65	0		0	0	baseline	baseline-stop
1921	75-035	1	21	65	0		0	0	baseline	baseline-stop
1922	75-035	1	22	65	0		0	0	baseline	baseline-stop
1923	75-035	1	23	55	0		0	0	baseline	baseline-stop
1924	75-035	1	24	40	0		0	0	baseline	baseline-stop
1925	75-035	1	25	20	0	1.4	0	0	baseline	baseline-stop
1926	75-036	1	1	300	2		0.666667	21164	baseline	baseline-stop
1927	75-036	1	2	298	3		1.00671	0	baseline	baseline-stop
1928	75-036	1	3	295	8		2.71186	860.909	baseline	baseline-stop
1929	75-036	1	4	292	0		0	252.836	baseline	baseline-stop
1930	75-036	1	5	284	0		0	0	baseline	baseline-stop
1931	75-036	1	6	284	0		0	0	baseline	baseline-stop
1932	75-036	1	7	284	0		0	0	baseline	baseline-stop
1933	75-036	1	8	284	0		0	0	baseline	baseline-stop
1934	75-036	1	9	284	0		0	0	baseline	baseline-stop
1935	75-036	1	10	284	5		1.76056	0	baseline	baseline-stop
1936	75-036	1	11	280	0		0	0	baseline	baseline-stop
1937	75-036	1	12	280	0		0	0	baseline	baseline-stop
1938	75-036	1	13	280	0		0	0	baseline	baseline-stop
1939	75-036	1	14	280	4		1.42857	0	baseline	baseline-stop
1940	75-036	1	15	275	0		0	0	baseline	baseline-stop
1941	75-036	1	16	275	0		0	0	baseline	baseline-stop
1942	75-036	1	17	210	0		0	0	baseline	baseline-stop
1943	75-036	1	18	160	0		0	0	baseline	baseline-stop
1944	75-036	1	19	105	0	1.6	0	0	baseline	baseline-stop
1945	75-038	1	1	408	3		0.735294	3112.36	baseline	baseline-stop
1946	75-038	1	2	405	5		1.23457	0	baseline	baseline-stop
1947	75-038	1	3	400	0		0	0	baseline	baseline-stop
1948	75-038	1	4	400	0		0	0	baseline	baseline-stop
1949	75-038	1	5	400	0		0	299.491	baseline	baseline-stop
1950	75-038	1	6	400	0		0	0	baseline	baseline-stop
1951	75-038	1	7	400	0		0	575.109	baseline	baseline-stop
1952	75-038	1	8	400	0		0	0	baseline	baseline-stop
1953	75-038	1	9	400	0		0	764.965	baseline	baseline-stop
1954	75-038	1	10	400	0		0	0	baseline	baseline-stop
1955	75-038	1	11	400	27		6.75	0	baseline	baseline-stop
1956	75-038	1	12	373	0		0	0	baseline	baseline-stop
1957	75-038	1	13	373	0		0	0	baseline	baseline-stop
1958	75-038	1	14	373	0		0	0	baseline	baseline-stop
1959	75-038	1	15	373	0		0	0	baseline	baseline-stop
1960	75-038	1	16	373	0		0	0	baseline	baseline-stop
1961	75-038	1	17	373	0		0	0	baseline	baseline-stop
1962	75-038	1	18	198	0		0	0	baseline	baseline-stop
1963	75-038	1	19	118	0	1.8	0	0	baseline	baseline-stop
1964	75-039	1	1	300	30		10	4232.8	baseline	baseline-stop
1965	75-039	1	2	270	5		1.85185	0	baseline	baseline-stop
1966	75-039	1	3	265	0		0	0	baseline	baseline-stop
1967	75-039	1	4	265	5		1.88679	0	baseline	baseline-stop
1968	75-039	1	5	260	10		3.84615	115.189	baseline	baseline-stop
1969	75-039	1	6	250	0		0	0	baseline	baseline-stop
1970	75-039	1	7	250	0		0	0	baseline	baseline-stop
1971	75-039	1	8	250	2		0.8	0	baseline	baseline-stop
1972	75-039	1	9	248	1		0.403226	308.453	baseline	baseline-stop
1973	75-039	1	10	247	1		0.404858	0	baseline	baseline-stop
1974	75-039	1	11	246	0		0	0	baseline	baseline-stop
1975	75-039	1	12	246	6		2.43902	226.402	baseline	baseline-stop
1976	75-039	1	13	240	0		0	0	baseline	baseline-stop
1977	75-039	1	14	240	0		0	0	baseline	baseline-stop
1978	75-039	1	15	240	40		16.6667	186.303	baseline	baseline-stop
1979	75-039	1	16	200	15		7.5	420.477	baseline	baseline-stop
1980	75-039	1	17	185	5		2.7027	0	baseline	baseline-stop
1981	75-039	1	18	180	0		0	0	baseline	baseline-stop
1982	75-039	1	19	40	0	1.5	0	0	baseline	baseline-stop
1983	75-039	2	1	300	10		3.33333	4232.8	baseline	baseline-stop
1984	75-039	2	2	290	5		1.72414	0	baseline	baseline-stop
1985	75-039	2	3	285	0		0	0	baseline	baseline-stop
1986	75-039	2	4	285	15		5.26316	0	baseline	baseline-stop
1987	75-039	2	5	270	10		3.7037	221.845	baseline	baseline-stop
1988	75-039	2	6	260	5		1.92308	0	baseline	baseline-stop
1989	75-039	2	7	255	0		0	0	baseline	baseline-stop
1990	75-039	2	8	255	0		0	0	baseline	baseline-stop
1991	75-039	2	9	255	65		25.4902	374.983	baseline	baseline-stop
1992	75-039	2	10	190	40		21.0526	183.609	baseline	baseline-stop
1993	75-039	2	11	150	15		10	84.6561	baseline	baseline-stop
1994	75-039	2	12	135	5		3.7037	412.554	baseline	baseline-stop
1995	75-039	2	13	130	9		6.92308	185	baseline	baseline-stop
1996	75-039	2	14	121	21		17.3554	0	baseline	baseline-stop
1997	75-039	2	15	100	5		5	0	baseline	baseline-stop
1998	75-039	2	16	95	0		0	0	baseline	baseline-stop
1999	75-039	2	17	95	0		0	0	baseline	baseline-stop
[truncated: 3,873 more rows]
